# Supplementary material for: Towards unravelling biological mechanisms behind radiation-induced oral mucositis via mass spectrometry-based proteomics
Source: Front Oncol. 2023 Jun 13;13:1180642. doi: 10.3389/fonc.2023.1180642 (PMC10298177; doi:10.3389/fonc.2023.1180642)
Supplement: Supplementary file 5 [file Table_1.xlsx]

## Sheet: Naming of sheets
	Supplementary Material
	Towards unravelling biological mechanisms behind radiation-induced oral mucositis via mass spectrometry-based proteomics
	Prabal Subedi1, Katharina Huber1, Christoph Sterr1, Anne Dietz1, Lukas Strasser1, Felix Kästle1, Stefanie M Hauck2, Lukas Duchrow1, Christine Aldrian3, Elsa Beatriz Monroy Ordonez3, Benedikt Luka4, Andreas Thomsen3,5, Michael Henke3,5, Maria Gomolka1, Ute Rößler1, Omid Azimzadeh1*, Sabine Hornhardt1, Simone Moertl1
	Correspondence: Simone Moertl, smoertl@bfs.de
	List 1: Identified proteins primary keratinocytes
	List 2: Identified proteins OKF6 cells
	List 3: Deregulated proteins primary keratinocytes
	List 4: Deregulated proteins OKF6 cells
	List 5: GO primary keratinocytes
	List 6: Reactome primary keratinocytes
	List 7: GO OKF6
	List 8: Reactome OKF6
	List 9: cytokine concentration in (pg/ml) detected in OKF6 cell culture supernantants

## Sheet: List 1
Protein FDR Confidence: Combined	Accession	# Unique Peptides	gene symbol	Description	Abundance Ratio: (96h, 6Gy, Sample) / (96h, 0Gy, Sample)	Abundance Ratio Adj. P-Value: (96h, 6Gy, Sample) / (96h, 0Gy, Sample)	Abundances (Normalized): F3: Sample, F, 96h, 0Gy	Abundances (Normalized): F7: Sample, G, 96h, 0Gy	Abundances (Normalized): F12: Sample, D, 96h, 0Gy	Abundances (Normalized): F19: Sample, E, 96h, 0Gy	Abundances (Normalized): F20: Sample, H, 96h, 0Gy	Abundances (Normalized): F6: Sample, G, 96h, 6Gy	Abundances (Normalized): F8: Sample, H, 96h, 6Gy	Abundances (Normalized): F14: Sample, E, 96h, 6Gy	Abundances (Normalized): F16: Sample, F, 96h, 6Gy	Abundances (Normalized): F17: Sample, D, 96h, 6Gy	Abundance: F3: Sample, F, 96h, 0Gy	Abundance: F7: Sample, G, 96h, 0Gy	Abundance: F12: Sample, D, 96h, 0Gy	Abundance: F19: Sample, E, 96h, 0Gy	Abundance: F20: Sample, H, 96h, 0Gy	Abundance: F6: Sample, G, 96h, 6Gy	Abundance: F8: Sample, H, 96h, 6Gy	Abundance: F14: Sample, E, 96h, 6Gy	Abundance: F16: Sample, F, 96h, 6Gy	Abundance: F17: Sample, D, 96h, 6Gy	Abundances Count: F3: Sample, F, 96h, 0Gy	Abundances Count: F7: Sample, G, 96h, 0Gy	Abundances Count: F12: Sample, D, 96h, 0Gy	Abundances Count: F19: Sample, E, 96h, 0Gy	Abundances Count: F20: Sample, H, 96h, 0Gy	Abundances Count: F6: Sample, G, 96h, 6Gy	Abundances Count: F8: Sample, H, 96h, 6Gy	Abundances Count: F14: Sample, E, 96h, 6Gy	Abundances Count: F16: Sample, F, 96h, 6Gy	Abundances Count: F17: Sample, D, 96h, 6Gy	Found in Sample: [S3] F3: Sample, F, 96h, 0Gy	Found in Sample: [S7] F7: Sample, G, 96h, 0Gy	Found in Sample: [S12] F12: Sample, D, 96h, 0Gy	Found in Sample: [S19] F19: Sample, E, 96h, 0Gy	Found in Sample: [S20] F20: Sample, H, 96h, 0Gy	Found in Sample: [S6] F6: Sample, G, 96h, 6Gy	Found in Sample: [S8] F8: Sample, H, 96h, 6Gy	Found in Sample: [S14] F14: Sample, E, 96h, 6Gy	Found in Sample: [S16] F16: Sample, F, 96h, 6Gy	Found in Sample: [S17] F17: Sample, D, 96h, 6Gy	# Protein Groups	Modifications	Exp. q-value: Combined
High	P00875	4		Ribulose bisphosphate carboxylase large chain OS=Spinacia oleracea GN=rbcL PE=1 SV=1	0.01	2.30261e-16	224355	451137	139673	140201	366771			287430		119441	316773	416641	163121	195026	467799			998714		182506	1	1	1	1	1			1		1	Peak Found	Peak Found	Peak Found	Peak Found	Peak Found	Not Found	Not Found	Peak Found	Not Found	Peak Found	1		0
High	P01023	3	A2M	Alpha-2-macroglobulin OS=Homo sapiens OX=9606 GN=A2M PE=1 SV=3	0.919	0.96612	2.04172e+06	2.11183e+06	2.27993e+06	2.89893e+06	2.44414e+06	2.1862e+06	3.06598e+06	2.9454e+06	1.36495e+06	2.12569e+06	2.97262e+06	1.96178e+06	2.70536e+06	4.0804e+06	3.16385e+06	2.10807e+06	3.36756e+06	9.77946e+06	1.05696e+06	3.28476e+06	2	2	3	2	3	2	2	3	2	3	Peak Found	Peak Found	Peak Found	Peak Found	Peak Found	Peak Found	Peak Found	Peak Found	Peak Found	Peak Found	1		0
High	A8K2U0	34	A2ML1	Alpha-2-macroglobulin-like protein 1 OS=Homo sapiens OX=9606 GN=A2ML1 PE=1 SV=3	1.731	3.4744e-05	3.12221e+07	5.19332e+07	4.33485e+07	2.27822e+07	4.01906e+07	7.82815e+07	6.14439e+07	2.55044e+07	5.05429e+07	5.31387e+07	4.531e+07	4.84641e+07	5.11889e+07	3.19948e+07	5.21201e+07	7.55177e+07	6.74687e+07	8.6715e+07	3.90315e+07	8.18716e+07	34	34	36	17	33	37	34	29	34	37	High	High	High	High	High	High	High	High	High	High	1		0
High	Q9NRG9	8	AAAS	Aladin OS=Homo sapiens OX=9606 GN=AAAS PE=1 SV=1	0.946	0.988013	1.05452e+07	9.35734e+06	1.11358e+07	9.74046e+06	9.81385e+06	8.85501e+06	9.86845e+06	8.06715e+06	8.59807e+06	9.69664e+06	1.52945e+07	8.81755e+06	1.30336e+07	1.36181e+07	1.2689e+07	8.37943e+06	1.10349e+07	2.7927e+07	6.66558e+06	1.46573e+07	8	9	10	10	9	7	8	8	8	9	High	High	High	High	High	High	High	High	High	High	1	Met-loss+Acetyl [N-Term]	0
High	Q86V21	15	AACS	Acetoacetyl-CoA synthetase OS=Homo sapiens OX=9606 GN=AACS PE=1 SV=1	1.097	0.932431	1.12876e+07	1.03765e+07	1.20291e+07	1.13312e+07	1.21054e+07	1.30398e+07	1.38783e+07	1.51499e+07	1.04598e+07	1.33624e+07	1.63326e+07	9.69102e+06	1.41011e+07	1.59102e+07	1.58107e+07	1.26027e+07	1.51836e+07	5.22327e+07	8.09447e+06	2.05474e+07	15	13	16	15	16	16	16	16	15	15	High	High	High	High	High	High	High	High	High	High	1		0
High	Q6PD74	2	AAGAB	Alpha- and gamma-adaptin-binding protein p34 OS=Homo sapiens OX=9606 GN=AAGAB PE=1 SV=1	0.98	1	611424	189809	432071	388240	136759	287708	433796	547156		419964	883896	179813	521813	540141	176246	276198	474810	1.88164e+06		653622	2	1	2	2	1	2	2	2		2	High	High	Peak Found	High	Peak Found	Peak Found	High	High	Not Found	High	1		0.001
High	Q2M2I8	7	AAK1	AP2-associated protein kinase 1 OS=Homo sapiens OX=9606 GN=AAK1 PE=1 SV=3	1.096	0.910864	1.29366e+07	2.75194e+07	2.41205e+07	2.72934e+07	1.77578e+07	1.88542e+07	2.52712e+07	1.08219e+07	1.60107e+07	1.52707e+07	1.86559e+07	2.5663e+07	2.83334e+07	3.8235e+07	2.3277e+07	1.8176e+07	2.76156e+07	3.56886e+07	1.2408e+07	2.37282e+07	6	6	6	6	5	6	6	6	6	6	High	High	High	Peak Found	High	High	High	High	High	High	1		0
High	Q13685	4	AAMP	Angio-associated migratory cell protein OS=Homo sapiens OX=9606 GN=AAMP PE=1 SV=2	1.178	0.834971	1.42465e+06	435404	897342	733614	161531	1.11171e+06	791277	924095	726599	1.04963e+06	2.00644e+06	412912	1.04371e+06	1.02239e+06	208361	1.07511e+06	872751	3.16288e+06	547281	1.60307e+06	4	2	4	3	1	4	3	4	3	4	High	Peak Found	High	High	Peak Found	High	High	High	High	High	1		0
High	Q9Y312	3	AAR2	Protein AAR2 homolog OS=Homo sapiens OX=9606 GN=AAR2 PE=1 SV=2	0.887	0.88625	1.59356e+06	1.71677e+06	885915	892509	888889	995104	1.03015e+06	778842	921900	679822	2.3373e+06	1.59848e+06	1.07457e+06	1.23809e+06	1.14115e+06	958607	1.12982e+06	2.66093e+06	699779	1.07837e+06	3	3	2	2	3	3	3	3	2	1	High	High	High	Peak Found	High	Peak Found	High	High	High	High	1		0
High	P49588	39	AARS1	Alanine--tRNA ligase, cytoplasmic OS=Homo sapiens OX=9606 GN=AARS1 PE=1 SV=2	0.74	0.119079	8.34385e+07	1.04499e+08	1.08009e+08	7.68215e+07	1.06876e+08	7.21462e+07	7.86973e+07	7.13476e+07	6.01887e+07	8.34569e+07	1.21103e+08	9.75795e+07	1.27907e+08	1.07699e+08	1.38251e+08	6.97045e+07	8.65567e+07	2.45549e+08	4.63223e+07	1.2869e+08	46	46	46	44	46	46	44	44	44	46	High	High	High	High	High	High	High	High	High	High	1		0
High	Q5JTZ9	12	AARS2	Alanine--tRNA ligase, mitochondrial OS=Homo sapiens OX=9606 GN=AARS2 PE=1 SV=1	0.901	0.952709	1.27406e+06	1.70074e+06	2.08823e+06	1.57478e+06	1.71892e+06	1.37258e+06	1.60938e+06	1.59906e+06	1.48281e+06	2.16381e+06	1.83882e+06	1.58017e+06	2.46685e+06	2.20927e+06	2.22616e+06	1.32672e+06	1.76766e+06	5.54545e+06	1.14344e+06	3.31309e+06	8	8	9	8	8	8	9	8	9	10	High	High	High	High	High	High	High	High	High	High	1		0
High	Q9BTE6	8	AARSD1	Alanyl-tRNA editing protein Aarsd1 OS=Homo sapiens OX=9606 GN=AARSD1 PE=1 SV=2	0.837	0.740463	2.98661e+06	2.87306e+06	1.97246e+06	2.37962e+06	2.19805e+06	2.21663e+06	1.99025e+06	2.13802e+06	1.62345e+06	3.00044e+06	4.29696e+06	2.67513e+06	2.32305e+06	3.33227e+06	2.86894e+06	2.14938e+06	2.16719e+06	7.37844e+06	1.2651e+06	4.61078e+06	8	8	7	6	7	5	7	8	6	8	High	High	High	High	High	High	High	High	High	High	1		0
High	Q9NRN7	11	AASDHPPT	L-aminoadipate-semialdehyde dehydrogenase-phosphopantetheinyl transferase OS=Homo sapiens OX=9606 GN=AASDHPPT PE=1 SV=2	0.988	1	5.26197e+06	5.13438e+06	5.24764e+06	5.9588e+06	5.19831e+06	4.62797e+06	5.24747e+06	5.86308e+06	4.59115e+06	5.30674e+06	7.62351e+06	4.7911e+06	6.20439e+06	8.34399e+06	6.75429e+06	4.45652e+06	5.76063e+06	1.99733e+07	3.56965e+06	8.17811e+06	10	10	10	10	10	10	10	10	9	10	High	High	High	High	High	High	High	High	High	High	1		0
High	Q9UDR5	10	AASS	Alpha-aminoadipic semialdehyde synthase, mitochondrial OS=Homo sapiens OX=9606 GN=AASS PE=1 SV=1	0.907	0.962924	1.06264e+06	1.48545e+06	2.19808e+06	1.88133e+06	1.55832e+06	1.22377e+06	1.62331e+06	1.81271e+06	683760	2.37046e+06	1.53978e+06	1.39594e+06	2.59599e+06	2.63049e+06	2.01355e+06	1.1689e+06	1.80154e+06	6.21925e+06	529979	3.63648e+06	5	7	8	8	7	7	7	8	4	9	High	Peak Found	High	High	High	Peak Found	Peak Found	High	Peak Found	High	1		0
High	Q9NY61	4	AATF	Protein AATF OS=Homo sapiens OX=9606 GN=AATF PE=1 SV=1	1.211	0.794275	1.94198e+06	311037	327993	667247	1.60358e+06	478286	622243	677083	771036	639911	2.84215e+06	289710	399562	919795	2.05748e+06	459032	677675	2.30731e+06	588217	1.01905e+06	4	2	3	4	5	3	3	4	4	4	High	Peak Found	High	High	High	Peak Found	Peak Found	High	Peak Found	High	1		0
High	P80404	6	ABAT	4-aminobutyrate aminotransferase, mitochondrial OS=Homo sapiens OX=9606 GN=ABAT PE=1 SV=3	1.91	0.000871919	745300	1.00553e+06	599865	1.75596e+06	1.0769e+06	1.4058e+06	1.94149e+06	1.39747e+06	716394	1.73859e+06	1.08929e+06	947315	711761	2.46153e+06	1.38112e+06	1.34145e+06	2.1463e+06	4.79421e+06	549792	2.67276e+06	4	4	3	4	4	4	6	5	3	6	High	Peak Found	High	High	High	High	High	High	High	High	1		0
High	Q9NRK6	5	ABCB10	ATP-binding cassette sub-family B member 10, mitochondrial OS=Homo sapiens OX=9606 GN=ABCB10 PE=1 SV=2	0.959	0.998787	130506	355411	329891	138898	379092	295508	366903	350901	181843	263585	189184	329799	397029	190852	488450	284055	402000	1.20263e+06	139545	409977	1	2	2	1	2	2	2	2	1	2	High	High	High	High	High	High	High	High	Peak Found	High	1		0
High	Q9NP58	2	ABCB6	ATP-binding cassette sub-family B member 6, mitochondrial OS=Homo sapiens OX=9606 GN=ABCB6 PE=1 SV=1	1.173	0.91359		231383	93648.3	212235	470248	145513	301966	308133	135197	109852		217705	109314	295776	606546	136956	336615	1.06987e+06	104713	165154		1	1	1	2	1	2	2	1	1	Not Found	Peak Found	Peak Found	Peak Found	Peak Found	High	Peak Found	Peak Found	Peak Found	Peak Found	1		0.002
High	O75027	4	ABCB7	ATP-binding cassette sub-family B member 7, mitochondrial OS=Homo sapiens OX=9606 GN=ABCB7 PE=1 SV=2	1.025	1	691093	652413	805609	649159	670918	650611	664790	765109	745880	745727	999713	610077	946602	910109	874024	621556	733449	2.54589e+06	576422	1.14556e+06	3	2	3	3	3	2	3	3	3	3	High	High	High	High	High	High	High	High	High	High	1		0
High	Q9NUT2	2	ABCB8	Mitochondrial potassium channel ATP-binding subunit OS=Homo sapiens OX=9606 GN=ABCB8 PE=1 SV=3	0.912	0.970388	386769	708506	226646	502350	652909	562648	573482	455390	488782	586870	556355	656295	261304	701638	844626	546461	627981	1.60138e+06	378944	903033	2	2	1	2	2	2	2	2	2	2	High	High	High	High	High	High	High	High	High	High	1		0
High	P33527	12	ABCC1	Multidrug resistance-associated protein 1 OS=Homo sapiens OX=9606 GN=ABCC1 PE=1 SV=3	1.047	0.975319	2.23832e+06	2.92346e+06	3.42277e+06	1.84952e+06	3.71342e+06	2.43221e+06	3.80007e+06	1.9944e+06	3.56061e+06	2.74641e+06	3.25572e+06	2.75048e+06	4.04278e+06	2.58765e+06	4.80086e+06	2.34131e+06	4.17566e+06	6.7766e+06	2.74506e+06	4.24195e+06	9	10	10	8	10	8	10	8	10	9	High	High	High	High	High	High	High	High	High	High	1		0
High	P28288	12	ABCD3	ATP-binding cassette sub-family D member 3 OS=Homo sapiens OX=9606 GN=ABCD3 PE=1 SV=1	1.094	0.921272	3.81544e+06	3.2713e+06	3.06081e+06	3.486e+06	4.32918e+06	4.36738e+06	4.94431e+06	3.59335e+06	4.29279e+06	4.48726e+06	5.55715e+06	3.04168e+06	3.64623e+06	4.89159e+06	5.61141e+06	4.22495e+06	5.41435e+06	12271041	3.32359e+06	6.97832e+06	8	8	8	8	9	10	10	8	9	10	High	High	High	High	High	High	High	High	High	High	1		0
High	P61221	24	ABCE1	ATP-binding cassette sub-family E member 1 OS=Homo sapiens OX=9606 GN=ABCE1 PE=1 SV=1	0.945	0.980099	5.20647e+07	5.35504e+07	5.56209e+07	5.70627e+07	5.83713e+07	5.2329e+07	5.6958e+07	4.61498e+07	4.92794e+07	5.3576e+07	7.53599e+07	4.99496e+07	6.59266e+07	7.99827e+07	7.57085e+07	5.05251e+07	6.25619e+07	1.57607e+08	3.81217e+07	8.276e+07	23	24	25	24	25	24	24	23	24	23	High	High	High	High	High	High	High	High	High	High	1		0
High	Q8NE71	20	ABCF1	ATP-binding cassette sub-family F member 1 OS=Homo sapiens OX=9606 GN=ABCF1 PE=1 SV=2	0.994	1	2.84164e+07	3.32741e+07	3.68331e+07	3.39075e+07	2.83415e+07	3.6248e+07	4.47357e+07	2.84453e+07	2.41964e+07	2.87947e+07	4.10977e+07	3.11688e+07	4.34611e+07	4.74748e+07	3.68003e+07	3.50067e+07	4.88707e+07	9.71353e+07	1.86693e+07	4.44482e+07	20	20	20	22	20	19	21	20	19	19	High	High	High	High	High	High	High	High	High	High	1		0
High	Q9UG63	22	ABCF2	ATP-binding cassette sub-family F member 2 OS=Homo sapiens OX=9606 GN=ABCF2 PE=1 SV=2	1.079	0.945826	2.46046e+07	1.74706e+07	1.69062e+07	2.51414e+07	1.92152e+07	1.87193e+07	2.14152e+07	2.20002e+07	1.89309e+07	1.92153e+07	3.55223e+07	1.64074e+07	1.99643e+07	3.52558e+07	2.49048e+07	1.80071e+07	2.35798e+07	7.48844e+07	1.45858e+07	2.94686e+07	25	23	24	24	24	21	25	21	21	23	High	High	High	High	High	High	High	High	High	High	1		0
High	Q9NUQ8	15	ABCF3	ATP-binding cassette sub-family F member 3 OS=Homo sapiens OX=9606 GN=ABCF3 PE=1 SV=2	1.027	0.996655	6.72731e+06	5.53396e+06	6.53072e+06	5.92229e+06	5.32963e+06	4.7174e+06	7.06249e+06	5.24021e+06	7.21842e+06	6.20688e+06	9.72464e+06	5.1699e+06	7.71704e+06	8.28478e+06	6.89928e+06	4.53263e+06	7.76783e+06	1.81066e+07	5.57055e+06	9.53638e+06	15	13	14	14	14	11	15	14	15	15	High	High	High	High	High	High	High	High	High	High	1		0
High	Q9NUJ1	7	ABHD10	Mycophenolic acid acyl-glucuronide esterase, mitochondrial OS=Homo sapiens OX=9606 GN=ABHD10 PE=1 SV=1	0.954	0.998787	2.63723e+06	2.90616e+06	3.42151e+06	2.88185e+06	3.21009e+06	2.81582e+06	2.7001e+06	3.21095e+06	2.17001e+06	2.71603e+06	3.83895e+06	2.70769e+06	4.04217e+06	4.0419e+06	4.18062e+06	2.71886e+06	2.95045e+06	1.08988e+07	1.67422e+06	4.18251e+06	6	6	6	6	6	6	6	6	5	6	High	High	High	High	High	High	High	High	High	High	1		0
High	Q8NFV4	4	ABHD11	Protein ABHD11 OS=Homo sapiens OX=9606 GN=ABHD11 PE=1 SV=1	0.871	0.930384	435890	815936	607258	479391	757870	551640	419878	443008	716445	417730	627577	754067	705423	671780	1.00053e+06	537131	457426	1553151	558563	642426	3	4	4	3	3	3	2	2	4	3	Peak Found	High	High	Peak Found	High	High	High	High	High	High	1		0
High	Q8N2K0	4	ABHD12	Lysophosphatidylserine lipase ABHD12 OS=Homo sapiens OX=9606 GN=ABHD12 PE=1 SV=2	1.013	0.998787	370770	542120	504159	575907	547709	566296	249799	523643	490513	503127	543569	506454	610083	797909	703538	542813	272911	1.78205e+06	376961	791196	3	3	3	3	3	3	2	3	3	3	Peak Found	High	Peak Found	High	High	High	Peak Found	High	Peak Found	High	1		0
High	Q96IU4	7	ABHD14B	Protein ABHD14B OS=Homo sapiens OX=9606 GN=ABHD14B PE=1 SV=1	1.051	0.966684	3.99127e+06	4.82806e+06	5.39799e+06	3.59988e+06	5.34479e+06	4.84044e+06	5.50319e+06	4.23691e+06	3.87196e+06	5.61462e+06	5.77164e+06	4.52119e+06	6.36486e+06	5025168	6.89812e+06	4.66816e+06	6.04751e+06	1.46623e+07	2.98067e+06	8.6355e+06	6	6	7	7	6	6	6	7	6	7	High	High	High	High	High	High	High	High	High	High	1		0
High	Q8IZP0	8	ABI1	Abl interactor 1 OS=Homo sapiens OX=9606 GN=ABI1 PE=1 SV=4	0.825	0.663287	4.43113e+06	2.67819e+06	3.79471e+06	2.67947e+06	3.20707e+06	1.83749e+06	2.42465e+06	1.62752e+07	2.19613e+06	3.34183e+06	6.41395e+06	2.48189e+06	4.46551e+06	3.74568e+06	4.17987e+06	1.78389e+06	2.65405e+06	5.54367e+07	1.69609e+06	5.17188e+06	7	5	5	7	5	3	4	7	4	6	High	High	High	High	High	High	High	High	High	High	1	Met-loss+Acetyl [N-Term]	0
High	Q9NYB9	1	ABI2	Abl interactor 2 OS=Homo sapiens OX=9606 GN=ABI2 PE=1 SV=1	1.063	0.988013	836619	878965	1.04418e+06	864216	910707	1.10298e+06	956682	918692	1.12274e+06	900268	1.22515e+06	816235	1.24552e+06	1.21164e+06	1.17439e+06	1.07105e+06	1.05788e+06	3.14901e+06	850506	1.40434e+06	1	1	1	1	1	1	1	1	1	1	Peak Found	Peak Found	Peak Found	Peak Found	Peak Found	Peak Found	Peak Found	High	Peak Found	Peak Found	1	Met-loss+Acetyl [N-Term]	0
High	Q12979	4	ABR	Active breakpoint cluster region-related protein OS=Homo sapiens OX=9606 GN=ABR PE=1 SV=2	1.126	0.925509	760723	744336	993553	759378	637039	876954	1.10547e+06	993049	776101	900801	1.09231e+06	694079	1.18069e+06	1.05768e+06	828620	834228	1.21995e+06	3.41247e+06	598576	1.38153e+06	2	2	3	3	3	2	3	3	3	2	Peak Found	High	High	Peak Found	High	High	High	High	High	High	1		0
High	Q9P1F3	1	ABRACL	Costars family protein ABRACL OS=Homo sapiens OX=9606 GN=ABRACL PE=1 SV=1	0.01	2.30261e-16	894740		761003					855307			1.29688e+06		886642					2.97515e+06			1		1					1			High	Not Found	Peak Found	Not Found	Not Found	Not Found	Not Found	Peak Found	High	Not Found	1		0.009
High	Q15018	4	ABRAXAS2	BRISC complex subunit Abraxas 2 OS=Homo sapiens OX=9606 GN=ABRAXAS2 PE=1 SV=2	0.839	0.755743	1.85781e+06	2.87253e+06	2.16028e+06	4.2333e+06	3.54926e+06	2.54061e+06	2.71796e+06	2.57246e+06	1.87564e+06	1.88898e+06	2.70406e+06	2.71233e+06	2.52489e+06	5.94718e+06	4.56423e+06	2.44152e+06	2.99426e+06	8774553	1.43312e+06	2.89384e+06	3	3	4	4	3	4	4	4	3	4	Peak Found	High	High	High	High	High	High	High	Peak Found	Peak Found	1		0
High	P09110	14	ACAA1	3-ketoacyl-CoA thiolase, peroxisomal OS=Homo sapiens OX=9606 GN=ACAA1 PE=1 SV=2	1.166	0.740463	1.28373e+07	1.26192e+07	1.35744e+07	1.00282e+07	1.27074e+07	1.52522e+07	1.52217e+07	1.57661e+07	1.60381e+07	1.34541e+07	1.86339e+07	1.17464e+07	1.60366e+07	13993637	1.65349e+07	1.4712e+07	1.665e+07	5.45371e+07	1.23835e+07	2.08195e+07	14	14	14	14	15	15	14	15	15	13	High	High	High	High	High	High	High	High	High	High	1		0
High	P42765	15	ACAA2	3-ketoacyl-CoA thiolase, mitochondrial OS=Homo sapiens OX=9606 GN=ACAA2 PE=1 SV=2	1.088	0.940352	7.43785e+06	1.77547e+07	1.86348e+07	1.32574e+07	1.63469e+07	1.77027e+07	1.6718e+07	2.18747e+07	1.22213e+07	2.02815e+07	1.08685e+07	1.65816e+07	2.21708e+07	1.8607e+07	21090180	1.70639e+07	1.83689e+07	7.45241e+07	9.44756e+06	3.13285e+07	12	15	14	14	14	14	14	15	12	15	High	High	High	High	High	High	High	High	High	High	1		0
High	Q13085	68	ACACA	Acetyl-CoA carboxylase 1 OS=Homo sapiens OX=9606 GN=ACACA PE=1 SV=2	1.041	0.974019	4.62822e+07	4.57909e+07	4.29524e+07	4.45365e+07	4.32074e+07	4.77372e+07	4.68164e+07	4.05867e+07	4.99403e+07	4.48285e+07	6.7131e+07	4.27764e+07	5.08459e+07	6.23408e+07	5.60441e+07	4.6068e+07	5.12805e+07	1.38447e+08	3.85259e+07	6.92975e+07	64	65	60	64	61	63	64	63	65	59	High	High	High	High	High	High	High	High	High	High	1		0
High	Q6JQN1	2	ACAD10	Acyl-CoA dehydrogenase family member 10 OS=Homo sapiens OX=9606 GN=ACAD10 PE=1 SV=1	0.883	0.952709	93029.6	171193	154011	153441	204039	149384	218893	128903	113261	136051	136632	159203	185367	214115	261861	144641	241351	439927	85808.2	214283	1	1	1	1	1	1	1	1	1	1	Peak Found	Peak Found	High	Peak Found	Peak Found	High	Peak Found	High	Peak Found	Peak Found	1		0
High	Q709F0	3	ACAD11	Acyl-CoA dehydrogenase family member 11 OS=Homo sapiens OX=9606 GN=ACAD11 PE=1 SV=3	1.003	1	516484	660830	869265	635977	680005	780848	883890	757535	733593	838738	738451	612693	1.00315e+06	885779	900168	759425	959460	2.64999e+06	573401	1.29385e+06	2	2	3	2	3	3	3	3	2	3	Peak Found	High	High	High	High	Peak Found	High	High	High	High	1		0
High	Q9UKU7	2	ACAD8	Isobutyryl-CoA dehydrogenase, mitochondrial OS=Homo sapiens OX=9606 GN=ACAD8 PE=1 SV=1	1.302	0.656252	193071		223968	202796	485816	296450	276824	160136	509243	485842	282124		266662	286062	629926	285598	304505	547821	389323	747113	1		1	1	2	1	1	1	2	2	Peak Found	Not Found	Peak Found	Peak Found	High	Peak Found	High	Peak Found	Peak Found	Peak Found	1		0.004
High	Q9H845	22	ACAD9	Complex I assembly factor ACAD9, mitochondrial OS=Homo sapiens OX=9606 GN=ACAD9 PE=1 SV=1	0.985	1	2.10297e+07	2.34889e+07	2.28108e+07	2.57951e+07	3.63623e+07	2.33899e+07	2.34948e+07	2.32517e+07	2.72169e+07	2.48093e+07	3.04137e+07	2.19252e+07	2.69227e+07	3.61981e+07	4.74823e+07	2.26252e+07	2.58012e+07	7.9671e+07	2.10102e+07	3.83103e+07	20	20	20	19	21	20	19	18	21	21	High	High	High	High	High	High	High	High	High	High	1		0
High	P11310	14	ACADM	Medium-chain specific acyl-CoA dehydrogenase, mitochondrial OS=Homo sapiens OX=9606 GN=ACADM PE=1 SV=1	1.095	0.90752	2.68149e+07	2.29987e+07	2.28651e+07	2.03403e+07	2.32364e+07	2.38859e+07	2.53549e+07	2.35235e+07	3.11167e+07	2.71378e+07	3.86103e+07	2.13698e+07	2.67463e+07	2.83986e+07	3.03576e+07	2.31064e+07	2.77163e+07	8.13651e+07	2.41028e+07	4.18247e+07	14	15	15	15	15	13	16	15	16	16	High	High	High	High	High	High	High	High	High	High	1		0
High	P16219	2	ACADS	Short-chain specific acyl-CoA dehydrogenase, mitochondrial OS=Homo sapiens OX=9606 GN=ACADS PE=1 SV=1	0.01	2.30261e-16	130215				130601						188393				171503						1				1						Peak Found	Not Found	Not Found	Not Found	High	Not Found	High	Not Found	Not Found	Not Found	1		0
High	P45954	6	ACADSB	Short/branched chain specific acyl-CoA dehydrogenase, mitochondrial OS=Homo sapiens OX=9606 GN=ACADSB PE=1 SV=1	1.085	0.932431	1.58022e+06	1.95601e+06	2.80092e+06	1.51921e+06	2.70163e+06	2.04396e+06	2.27068e+06	1.5895e+06	2.32871e+06	2.73912e+06	2.31582e+06	1.8142e+06	3.30532e+06	2.14019e+06	3.52256e+06	1.9832e+06	2.46227e+06	5.48159e+06	1.81686e+06	4.2206e+06	4	4	5	3	5	4	4	3	4	4	Peak Found	High	High	Peak Found	High	High	High	High	High	Peak Found	1		0
High	P49748	31	ACADVL	Very long-chain specific acyl-CoA dehydrogenase, mitochondrial OS=Homo sapiens OX=9606 GN=ACADVL PE=1 SV=1	1.238	0.35406	6.12062e+07	6.3177e+07	6.62196e+07	4.5471e+07	6.4084e+07	7.64318e+07	7.79951e+07	5.73223e+07	8.35394e+07	7.24385e+07	8.88303e+07	5.90731e+07	7.90438e+07	6.32502e+07	8.28745e+07	7.35471e+07	8.54683e+07	1.95748e+08	6.43826e+07	1.12364e+08	29	28	29	26	28	29	29	29	28	29	High	High	High	High	High	High	High	High	High	High	1		0
High	Q15057	6	ACAP2	Arf-GAP with coiled-coil, ANK repeat and PH domain-containing protein 2 OS=Homo sapiens OX=9606 GN=ACAP2 PE=1 SV=3	0.861	0.82611	673958	792013	891117	624954	746686	675259	784647	662750	515101	748186	972028	740249	1.05149e+06	878238	976256	651855	863656	2.2878e+06	400154	1.13956e+06	5	5	5	5	4	5	5	4	4	5	High	High	High	High	High	High	High	High	High	High	1		0
High	P24752	15	ACAT1	Acetyl-CoA acetyltransferase, mitochondrial OS=Homo sapiens OX=9606 GN=ACAT1 PE=1 SV=1	0.924	0.940154	2.7424e+07	2.67912e+07	3.47434e+07	2.57145e+07	3.06961e+07	2.41689e+07	2.76957e+07	2.66266e+07	3.03505e+07	3.16575e+07	3.98339e+07	2.50701e+07	4.11493e+07	3.61145e+07	3.9713e+07	2.33852e+07	3.045e+07	9.12596e+07	2.34083e+07	4.88299e+07	17	17	17	16	17	18	18	17	18	17	High	High	High	High	High	High	High	High	High	High	1		0
High	Q9BWD1	15	ACAT2	Acetyl-CoA acetyltransferase, cytosolic OS=Homo sapiens OX=9606 GN=ACAT2 PE=1 SV=2	1.066	0.945826	1.30202e+08	1.0962e+08	1.32276e+08	1.10454e+08	1.13233e+08	1.13148e+08	1.23542e+08	1.06809e+08	1.30267e+08	1.37665e+08	1.88765e+08	1.02377e+08	1.57294e+08	1.53935e+08	1.46347e+08	1.09282e+08	1.35321e+08	3.69325e+08	9.99754e+07	2.13763e+08	26	22	23	23	25	24	25	23	22	25	High	High	High	High	High	High	High	High	High	High	1		0
High	Q9H3P7	10	ACBD3	Golgi resident protein GCP60 OS=Homo sapiens OX=9606 GN=ACBD3 PE=1 SV=4	0.957	0.998787	8.52634e+06	7.14949e+06	8.24496e+06	6.61037e+06	6.63213e+06	6.61605e+06	6.8969e+06	7.06569e+06	6.39364e+06	7.58275e+06	1.23012e+07	6.67056e+06	9.72594e+06	9.28566e+06	8.59547e+06	6.39597e+06	7.5872e+06	2.39433e+07	4.91622e+06	1.16814e+07	9	8	9	9	9	9	9	8	8	9	High	High	High	High	High	High	High	High	High	High	1	Met-loss+Acetyl [N-Term]	0
High	Q5T8D3	2	ACBD5	Acyl-CoA-binding domain-containing protein 5 OS=Homo sapiens OX=9606 GN=ACBD5 PE=1 SV=1	1.06	0.994413	690311	217613	694344	627235	696440	692411	619543	808015	884333	725309	993031	202835	814337	878361	914465	667600	676690	2.63607e+06	685452	1.12844e+06	2	1	2	2	2	2	2	2	2	2	High	Peak Found	Peak Found	Peak Found	Peak Found	Peak Found	High	High	High	High	1		0
High	Q9UKV3	18	ACIN1	Apoptotic chromatin condensation inducer in the nucleus OS=Homo sapiens OX=9606 GN=ACIN1 PE=1 SV=2	0.759	0.316637	1.28336e+07	1.0153e+07	8.72698e+06	8.65167e+06	8.97112e+06	8.26702e+06	8.48792e+06	1.35494e+07	8.613e+06	7.29336e+06	1.83194e+07	9.52215e+06	1.01974e+07	1.21046e+07	1.17138e+07	7.99028e+06	9.31047e+06	4.66594e+07	6.67905e+06	1.12115e+07	18	16	17	16	16	17	17	18	15	15	High	High	High	High	High	High	High	High	High	High	1		0
High	P53396	56	ACLY	ATP-citrate synthase OS=Homo sapiens OX=9606 GN=ACLY PE=1 SV=3	1.266	0.26559	6.08071e+08	6.43417e+08	5.60373e+08	1.17071e+09	7.39457e+08	7.25823e+08	8.41339e+08	6.99752e+08	6.85317e+08	6.96342e+08	8.74809e+08	6.03512e+08	6.60492e+08	1.63477e+09	9.55661e+08	7.00711e+08	9.26191e+08	2.41885e+09	5.27015e+08	1.06803e+09	76	74	80	79	78	77	74	77	78	78	High	High	High	High	High	High	High	High	High	High	1		0
High	P21399	26	ACO1	Cytoplasmic aconitate hydratase OS=Homo sapiens OX=9606 GN=ACO1 PE=1 SV=3	0.952	0.988076	2.244e+07	2.45386e+07	2.50909e+07	2.65505e+07	2.9382e+07	2.18878e+07	2.64412e+07	2.35394e+07	2.38153e+07	2.44237e+07	3.22717e+07	2.29112e+07	2.94989e+07	3.69891e+07	3.8294e+07	2.11346e+07	2.8932e+07	8.05355e+07	1.84241e+07	3.78453e+07	23	23	22	24	25	23	25	24	19	24	High	High	High	High	High	High	High	High	High	High	1	Met-loss+Acetyl [N-Term]	0
High	Q99798	36	ACO2	Aconitate hydratase, mitochondrial OS=Homo sapiens OX=9606 GN=ACO2 PE=1 SV=2	1.025	0.996655	8.58782e+07	9.88387e+07	1.10775e+08	7.96062e+07	1.05633e+08	1.06141e+08	1.11269e+08	9.27294e+07	1.0329e+08	1.05499e+08	1.23984e+08	9.24545e+07	1.30745e+08	1.11256e+08	1.37367e+08	1.0193e+08	1.22374e+08	3.15125e+08	7.97734e+07	1.62844e+08	40	41	41	39	42	42	40	41	40	42	High	High	High	High	High	High	High	High	High	High	1		0
High	Q86TX2	6	ACOT1	Acyl-coenzyme A thioesterase 1 OS=Homo sapiens OX=9606 GN=ACOT1 PE=1 SV=1	1.361	0.336852	1.4397e+06	438196	1.93351e+06	759933	1.3437e+06	257344	1.3051e+06	846134	1.98624e+06	2.55115e+06	2.07025e+06	408614	2.25866e+06	1.05931e+06	1.76754e+06	250394	1.41922e+06	2.97197e+06	1.54389e+06	3.92717e+06	5	2	6	4	4	2	3	3	6	6	High	Peak Found	High	Peak Found	High	Peak Found	High	Peak Found	High	High	1	Met-loss+Acetyl [N-Term]	0
High	Q9NPJ3	5	ACOT13	Acyl-coenzyme A thioesterase 13 OS=Homo sapiens OX=9606 GN=ACOT13 PE=1 SV=1	0.963	0.998787	3.62333e+06	2.85664e+06	3.25726e+06	2.34574e+06	2.8335e+06	2.77599e+06	2.69076e+06	4.49856e+06	2.82669e+06	3.16996e+06	5.31079e+06	2.64137e+06	3.88177e+06	3.30028e+06	3.66265e+06	2.69075e+06	2.942e+06	1.56301e+07	2.19603e+06	4.8882e+06	5	5	5	5	5	5	5	5	5	5	High	High	High	High	High	High	High	High	High	High	1		0
High	O00154	12	ACOT7	Cytosolic acyl coenzyme A thioester hydrolase OS=Homo sapiens OX=9606 GN=ACOT7 PE=1 SV=3	1.067	0.944463	4.29481e+07	4.3712e+07	4.93291e+07	3.75016e+07	4.50285e+07	4.822e+07	4.89268e+07	3.64573e+07	4.7424e+07	5.17549e+07	6.23218e+07	4.08447e+07	5.82143e+07	5.24779e+07	5.85358e+07	4.61404e+07	5.39209e+07	1.26245e+08	3.67918e+07	7.91589e+07	13	13	12	13	12	12	13	11	13	14	High	High	High	High	High	High	High	High	High	High	1		0
High	O14734	2	ACOT8	Acyl-coenzyme A thioesterase 8 OS=Homo sapiens OX=9606 GN=ACOT8 PE=1 SV=1	1.117	0.952709	287414	239287	264837	254577	249607	301919	357617	221837	270824	176801	416679	221436	309888	356549	327770	293646	391381	775599	210050	272597	2	2	2	2	2	2	2	2	2	1	High	Peak Found	Peak Found	High	High	High	Peak Found	High	Peak Found	Peak Found	1		0
High	Q9Y305	17	ACOT9	Acyl-coenzyme A thioesterase 9, mitochondrial OS=Homo sapiens OX=9606 GN=ACOT9 PE=1 SV=2	1.136	0.790496	2.11643e+07	1.95305e+07	2.15975e+07	1.89997e+07	2.15037e+07	2.48119e+07	2.69355e+07	1.79091e+07	2.53699e+07	1.97253e+07	3.07096e+07	1.82556e+07	2.5722e+07	2.65892e+07	2.77834e+07	2.39893e+07	2.9573e+07	6.16264e+07	1.94263e+07	3.03646e+07	17	15	15	17	16	17	17	16	16	15	High	High	High	High	High	High	High	High	High	High	1		0
High	Q15067	9	ACOX1	Peroxisomal acyl-coenzyme A oxidase 1 OS=Homo sapiens OX=9606 GN=ACOX1 PE=1 SV=3	1.271	0.293772	2.90896e+06	2.29796e+06	1.48946e+06	1.93252e+06	2.11378e+06	2.82599e+06	4.03455e+06	2.36208e+06	3.14608e+06	2.71297e+06	4.23368e+06	2.13901e+06	1.77229e+06	2.69674e+06	2.73498e+06	2.70554e+06	4.43511e+06	8.10075e+06	2.41476e+06	4.20214e+06	8	7	5	6	5	7	8	5	8	9	High	High	High	High	High	High	High	High	High	High	1		0
High	O15254	3	ACOX3	Peroxisomal acyl-coenzyme A oxidase 3 OS=Homo sapiens OX=9606 GN=ACOX3 PE=1 SV=2	1.196	0.779653	796810	763453	910702	599480	710447	697987	801288	433387	878978	840163	1.16637e+06	711751	1.09532e+06	831383	912328	673078	876239	1.48386e+06	670846	1.32185e+06	3	4	4	3	3	3	3	3	3	4	Peak Found	Peak Found	High	Peak Found	High	Peak Found	Peak Found	High	High	High	1		0
High	P24666	8	ACP1	Low molecular weight phosphotyrosine protein phosphatase OS=Homo sapiens OX=9606 GN=ACP1 PE=1 SV=3	1.176	0.671152	6.03275e+06	5.68236e+06	3.34359e+06	3.9527e+06	2.60477e+06	5.46736e+06	6.6887e+06	8.20783e+06	5.65929e+06	2.15878e+06	8.6288e+06	5.31512e+06	3.89961e+06	5.51149e+06	3.42271e+06	5.22418e+06	7.38614e+06	2.80076e+07	4.40767e+06	3.31495e+06	5	4	3	4	2	3	4	7	4	4	High	High	High	High	High	High	High	High	High	Peak Found	1		0
High	P11117	5	ACP2	Lysosomal acid phosphatase OS=Homo sapiens OX=9606 GN=ACP2 PE=1 SV=3	1.244	0.645871	1.49824e+06	1.34248e+06	1.10006e+06	1.21218e+06	1.35297e+06	1.6923e+06	1.37251e+06	1.9152e+06	2.19783e+06	1.43232e+06	2.19029e+06	1.25087e+06	1.30697e+06	1.70076e+06	1.73759e+06	1.63558e+06	1.50522e+06	6.64595e+06	1.70328e+06	2.19649e+06	5	5	5	4	4	5	5	5	5	5	High	High	High	Peak Found	Peak Found	High	High	High	High	High	1		0
High	Q96CM8	10	ACSF2	Medium-chain acyl-CoA ligase ACSF2, mitochondrial OS=Homo sapiens OX=9606 GN=ACSF2 PE=1 SV=2	1.351	0.178989	1.81333e+06	2.3623e+06	3.79571e+06	1.57948e+06	2.80936e+06	3.97322e+06	3.65004e+06	3.08577e+06	3.27529e+06	4.92238e+06	2.60982e+06	2.20949e+06	4447088	2.21112e+06	3.64551e+06	3.82396e+06	4.02897e+06	1.06001e+07	2.53683e+06	7.52928e+06	7	7	9	6	8	9	8	9	8	9	High	High	High	High	High	High	High	High	High	High	1		0
High	Q4G176	3	ACSF3	Malonate--CoA ligase ACSF3, mitochondrial OS=Homo sapiens OX=9606 GN=ACSF3 PE=1 SV=3	1.231	0.8211	160611	238363	213655	219596	223514	292325	237523	312016	223340	205735	230046	222998	258596	306633	289780	280338	261261	1.07464e+06	174978	316727	2	2	2	2	2	2	2	2	2	2	Peak Found	High	High	Peak Found	High	High	High	Peak Found	High	High	1		0
High	P33121	13	ACSL1	Long-chain-fatty-acid--CoA ligase 1 OS=Homo sapiens OX=9606 GN=ACSL1 PE=1 SV=1	1.115	0.839238	5.27643e+07	5.63814e+07	4.84413e+07	9.38117e+07	8.29438e+07	5.7285e+07	8.12209e+07	7.85082e+07	4.3676e+07	5.1117e+07	7.5955e+07	5.21768e+07	5.64037e+07	1.31219e+08	1.09621e+08	5.56763e+07	8.80334e+07	2.67643e+08	3.41158e+07	7.88631e+07	12	13	13	11	14	13	13	14	13	13	High	High	High	High	High	High	High	High	High	High	1		0
High	O95573	21	ACSL3	Long-chain-fatty-acid--CoA ligase 3 OS=Homo sapiens OX=9606 GN=ACSL3 PE=1 SV=3	1.05	0.974595	2.5251e+07	2.88102e+07	3.00788e+07	2.68468e+07	3.00403e+07	2.92775e+07	2.80015e+07	3.20345e+07	2.96894e+07	3.16106e+07	3.65463e+07	2.68749e+07	3.54658e+07	3.7587e+07	3.89745e+07	2.81682e+07	3.07731e+07	1.10001e+08	2.30454e+07	4.85683e+07	22	22	22	22	22	22	24	25	22	24	High	High	High	High	High	High	High	High	High	High	1		0
High	O60488	18	ACSL4	Long-chain-fatty-acid--CoA ligase 4 OS=Homo sapiens OX=9606 GN=ACSL4 PE=1 SV=2	1.152	0.745064	2.98349e+07	2.87105e+07	2.48602e+07	3.00745e+07	2.16268e+07	3.10307e+07	2.48503e+07	3.06596e+07	3.44443e+07	2.84548e+07	4.26777e+07	2.71369e+07	2.90988e+07	4.20333e+07	2.80622e+07	2.98865e+07	2.74502e+07	1.04788e+08	2.6182e+07	4.36918e+07	17	18	15	17	15	16	16	18	18	17	High	High	High	High	High	High	High	High	High	High	1		0
High	Q9NR19	20	ACSS2	Acetyl-coenzyme A synthetase, cytoplasmic OS=Homo sapiens OX=9606 GN=ACSS2 PE=1 SV=1	0.82	0.474214	2.06371e+07	1.93184e+07	2.88811e+07	3.6508e+07	3.60048e+07	1.59255e+07	3.08719e+07	2.44598e+07	2.0845e+07	2.76356e+07	2.97754e+07	1.80829e+07	3.412e+07	5.11138e+07	4.68675e+07	1.53275e+07	3.3901e+07	8.2305e+07	1.61153e+07	4.25134e+07	20	18	19	20	21	20	21	20	20	20	High	High	High	High	High	High	High	High	High	High	1		0
High	P68133	1	ACTA1	Actin, alpha skeletal muscle OS=Homo sapiens OX=9606 GN=ACTA1 PE=1 SV=1	1.026	0.998787	1.37435e+06	1.25583e+06	1.00303e+06	1.29529e+06	1.39018e+06	1.097e+06	1.59775e+06	1.32862e+06	1.22682e+06	1.18421e+06	1.98912e+06	1.18622e+06	1.17134e+06	1.80979e+06	1.79239e+06	1.0334e+06	1.79805e+06	4.60718e+06	950113	1.7817e+06	1	1	1	1	1	1	1	1	1	1	High	High	High	High	High	High	High	High	High	Peak Found	1		0
High	P62736	2	ACTA2	Actin, aortic smooth muscle OS=Homo sapiens OX=9606 GN=ACTA2 PE=1 SV=1	1.031	0.998787	928355	1.04542e+06	952647	1.49619e+06	1.06964e+06	1.01328e+06	521431	1.37478e+06	684236	1.12946e+06	1.3582e+06	980687	1.12506e+06	2.09693e+06	1.38426e+06	968436	575445	4.64845e+06	530073	1.72424e+06	4	4	4	5	4	3	2	4	2	5	High	High	High	High	Peak Found	Peak Found	Peak Found	Peak Found	Peak Found	Peak Found	1		0
High	P60709	1	ACTB	Actin, cytoplasmic 1 OS=Homo sapiens OX=9606 GN=ACTB PE=1 SV=1	1.003	0.999161	8.19561e+07	8.5793e+07	6.06133e+07	8.29901e+07	9.06895e+07	7.88821e+07	6.88684e+07	7.37071e+07	7.751e+07	7.00487e+07	1.17674e+08	8.05941e+07	7.11093e+07	1.15426e+08	1.17994e+08	7.44244e+07	7.68307e+07	2.57031e+08	6.0021e+07	1.05968e+08	4	4	4	4	4	4	4	4	4	4	High	High	High	High	High	High	High	High	High	High	1	Met-loss+Acetyl [N-Term]	0
High	Q562R1	3	ACTBL2	Beta-actin-like protein 2 OS=Homo sapiens OX=9606 GN=ACTBL2 PE=1 SV=2	1.097	0.90752	7.68696e+06	9.44862e+06	6.21389e+06	6.34186e+06	1.03055e+07	1.09805e+07	8.91831e+06	7.21924e+06	1.07417e+07	7.59474e+06	1.1264e+07	8.82143e+06	7.35827e+06	8.91072e+06	1.34077e+07	1.05682e+07	9.79632e+06	2.49671e+07	8.37218e+06	1.16091e+07	4	4	4	4	4	4	4	3	4	4	High	High	High	High	High	High	High	High	High	Peak Found	1		0
High	P63261	1	ACTG1	Actin, cytoplasmic 2 OS=Homo sapiens OX=9606 GN=ACTG1 PE=1 SV=1	1.002	0.999943	7.5116e+07	6.21145e+07	4.62418e+07	7.8567e+07	7.36437e+07	6.6255e+07	7.74663e+07	6.71214e+07	5.9274e+07	5.37621e+07	1.09924e+08	5.7861e+07	5.6269e+07	1.08363e+08	9.45826e+07	6.36084e+07	8.44021e+07	2.28658e+08	4.52411e+07	8.55137e+07	4	4	4	4	4	4	4	4	4	4	High	High	High	High	High	High	High	High	High	High	1	Met-loss+Acetyl [N-Term]	0
High	O96019	12	ACTL6A	Actin-like protein 6A OS=Homo sapiens OX=9606 GN=ACTL6A PE=1 SV=1	0.802	0.428	1.26991e+07	1.31666e+07	1.37431e+07	1.41646e+07	1.32016e+07	1.04139e+07	1.20164e+07	1.14397e+07	8.32771e+06	1.12301e+07	1.8357e+07	1.23462e+07	1.61729e+07	1.98879e+07	1.71972e+07	1.00545e+07	1.31707e+07	3.92841e+07	6.38427e+06	1.7217e+07	12	12	12	12	12	11	12	11	10	12	High	High	High	High	High	High	High	High	High	High	1	Met-loss+Acetyl [N-Term]	0
High	P12814	35	ACTN1	Alpha-actinin-1 OS=Homo sapiens OX=9606 GN=ACTN1 PE=1 SV=2	0.998	1	4.76606e+08	3.78482e+08	3.84071e+08	4.25984e+08	3.68098e+08	3.51627e+08	3.73099e+08	5.0539e+08	3.41134e+08	4.02263e+08	6.89747e+08	3.53465e+08	4.53471e+08	5.96393e+08	4.78343e+08	3.39099e+08	4.08861e+08	1.73548e+09	2.64266e+08	6.19299e+08	64	59	58	60	60	62	61	64	61	64	High	High	High	High	High	High	High	High	High	High	1		0
High	Q08043	1	ACTN3	Alpha-actinin-3 OS=Homo sapiens OX=9606 GN=ACTN3 PE=1 SV=2	1.139	0.817027	1.6425e+07	1.58481e+07	1.59424e+07	1.88293e+07	1.82312e+07	1.72046e+07	1.57301e+07	1.89746e+07	2.25738e+07	2.11047e+07	2.41356e+07	1.49824e+07	1.88539e+07	26423178	2.3308e+07	1.63801e+07	17443123	6.46473e+07	1.75089e+07	3.21727e+07	2	2	2	2	2	2	2	2	2	2	High	High	High	High	High	High	High	High	High	High	1		0
High	O43707	39	ACTN4	Alpha-actinin-4 OS=Homo sapiens OX=9606 GN=ACTN4 PE=1 SV=2	0.957	0.996002	3.22551e+08	2.85697e+08	2.67178e+08	2.57739e+08	2.73272e+08	2.62314e+08	2.93132e+08	3.21786e+08	2.12127e+08	2.6365e+08	4.67118e+08	2.66771e+08	3.15373e+08	3.61376e+08	3.5555e+08	2.53779e+08	3.19998e+08	1.10945e+09	1.64479e+08	4.062e+08	58	54	57	56	59	55	58	57	54	59	High	High	High	High	High	High	High	High	High	High	1		0
High	Q9NZ32	14	ACTR10	Actin-related protein 10 OS=Homo sapiens OX=9606 GN=ACTR10 PE=1 SV=1	1.036	0.994783	8.7059e+06	9.41816e+06	8.03642e+06	8.32988e+06	5.23725e+06	1.97564e+07	7.61407e+06	8.43467e+06	1.08377e+07	1.01754e+07	1.26461e+07	8.80512e+06	9.53448e+06	1.15957e+07	6.79999e+06	1.89741e+07	8.37423e+06	2.88675e+07	8.32116e+06	1.58181e+07	14	14	14	12	13	13	13	13	13	13	High	High	High	High	High	High	High	High	High	High	1		0
High	P61163	7	ACTR1A	Alpha-centractin OS=Homo sapiens OX=9606 GN=ACTR1A PE=1 SV=1	1.116	0.867792	2.65649e+07	2.67469e+07	3.16399e+07	2.90124e+07	2.77501e+07	3.1373e+07	3.07495e+07	2.27918e+07	3.35542e+07	3.2722e+07	3.861e+07	2.51441e+07	3.73748e+07	4.05614e+07	3.57206e+07	3.00234e+07	3.41147e+07	7.85526e+07	2.58314e+07	5.02281e+07	7	7	7	7	7	7	7	7	7	7	High	High	High	High	High	High	High	High	High	High	1		0
High	P42025	3	ACTR1B	Beta-centractin OS=Homo sapiens OX=9606 GN=ACTR1B PE=1 SV=1	0.785	0.431499	6.20181e+06	6.4612e+06	7.07799e+06	4.84008e+06	5.30052e+06	6.23813e+06	5.75169e+06	3.14787e+06	4.97331e+06	5.14092e+06	9.11471e+06	6.09883e+06	8.39358e+06	6.79393e+06	6781339	5.94867e+06	6.36188e+06	1.0704e+07	3.85991e+06	7.87686e+06	3	3	3	3	2	3	3	3	2	3	High	High	High	High	High	High	High	High	High	High	1		0
High	P61160	12	ACTR2	Actin-related protein 2 OS=Homo sapiens OX=9606 GN=ACTR2 PE=1 SV=1	1.124	0.803888	5.23092e+07	4.8789e+07	5.0087e+07	5.45016e+07	5.45927e+07	5.51011e+07	5.19e+07	5.35176e+07	6.23001e+07	5.74435e+07	7.53189e+07	4.5441e+07	5.87874e+07	7.6205e+07	7.12402e+07	5.326e+07	5.67451e+07	1.82301e+08	4.81635e+07	8.86564e+07	19	18	18	17	18	18	17	19	17	17	High	High	High	High	High	High	High	High	High	High	1		0
High	P61158	18	ACTR3	Actin-related protein 3 OS=Homo sapiens OX=9606 GN=ACTR3 PE=1 SV=3	1.01	0.998787	7.21855e+07	6.8816e+07	7.81812e+07	7.3907e+07	7.39168e+07	7.8788e+07	6.95652e+07	6.5303e+07	8.49806e+07	7.60775e+07	1.04393e+08	6.42782e+07	9.22358e+07	1.03398e+08	9.61633e+07	7.59342e+07	7.62572e+07	2.23594e+08	6.55338e+07	1.17332e+08	20	23	23	21	22	23	22	20	24	20	High	High	High	High	High	High	High	High	High	High	1		0
High	Q03154	7	ACY1	Aminoacylase-1 OS=Homo sapiens OX=9606 GN=ACY1 PE=1 SV=1	0.806	0.60407	3.44208e+06	4.92906e+06	4.33329e+06	2.401e+06	6.19016e+06	3.92061e+06	5.31521e+06	2.33361e+06	2.79859e+06	3.36979e+06	4.95878e+06	4.61548e+06	5.11655e+06	3.35163e+06	8.06513e+06	3.78963e+06	5.81711e+06	7.91411e+06	2.15269e+06	5.21715e+06	6	6	5	5	6	6	6	5	6	5	High	High	High	High	High	High	High	High	High	High	1		0
High	P00813	4	ADA	Adenosine deaminase OS=Homo sapiens OX=9606 GN=ADA PE=1 SV=3	1.149	0.880235	1.37803e+06	985946	875690	165046	690521	1.04066e+06	276839	556479	1.26883e+06	1.26697e+06	1.98622e+06	926866	1.02452e+06	231631	891387	1.00291e+06	307095	1.89578e+06	975554	1.94522e+06	3	3	2	1	2	2	1	2	3	3	High	Peak Found	High	Peak Found	Peak Found	Peak Found	High	Peak Found	Peak Found	High	1		0
High	O14672	7	ADAM10	Disintegrin and metalloproteinase domain-containing protein 10 OS=Homo sapiens OX=9606 GN=ADAM10 PE=1 SV=1	1.103	0.89558	4.04935e+06	2.46015e+06	1.95149e+06	2.26316e+06	2.19053e+06	3.21199e+06	2.54244e+06	2.9191e+06	4.08101e+06	2.62841e+06	5.82966e+06	2.28673e+06	2.31568e+06	3.16099e+06	2.82658e+06	3.104e+06	2.79245e+06	1.01738e+07	3.15227e+06	4.02762e+06	5	5	4	4	3	5	4	5	4	4	High	High	High	High	High	High	High	High	High	High	1		0
High	Q13444	5	ADAM15	Disintegrin and metalloproteinase domain-containing protein 15 OS=Homo sapiens OX=9606 GN=ADAM15 PE=1 SV=4	0.888	0.864901	1.52933e+07	1.33866e+07	1.52877e+07	1.10955e+07	1.15382e+07	1.53027e+07	1.39784e+07	1.38276e+07	1.73103e+07	1.38449e+07	2.22288e+07	1.24159e+07	1.79447e+07	15630572	1.50175e+07	1.4908e+07	1.54604e+07	4.78385e+07	1.31438e+07	2.12425e+07	4	5	5	1	5	5	5	4	4	4	Peak Found	High	High	Peak Found	High	High	High	Peak Found	High	High	1		0
High	P78536	2	ADAM17	Disintegrin and metalloproteinase domain-containing protein 17 OS=Homo sapiens OX=9606 GN=ADAM17 PE=1 SV=1	0.841	0.780772	692127	789288	676693	462838	727041	655626	656757	875993	753700	523437	986232	731334	785322	644838	960490	637533	712595	3.05277e+06	591290	809208	2	1	2	1	2	1	2	2	2	1	Peak Found	Peak Found	Peak Found	Peak Found	High	Peak Found	High	Peak Found	Peak Found	Peak Found	1		0.003
High	Q9UKF2	1	ADAM30	Disintegrin and metalloproteinase domain-containing protein 30 OS=Homo sapiens OX=9606 GN=ADAM30 PE=1 SV=2																																	Not Found	Not Found	Not Found	Not Found	Not Found	Not Found	Not Found	Not Found	Not Found	Not Found	1		0.009
High	P78325	5	ADAM8	Disintegrin and metalloproteinase domain-containing protein 8 OS=Homo sapiens OX=9606 GN=ADAM8 PE=1 SV=2	0.866	0.837553	1.69096e+06	923797	659967	146949	889999	1.19647e+06	930168	173680	1.00129e+06	481356	2.45528e+06	868230	778407	201935	1.13788e+06	1.14533e+06	1.02349e+06	604064	772001	743953	5	4	3	1	4	5	4	2	4	3	High	Peak Found	Peak Found	High	High	High	Peak Found	Peak Found	Peak Found	Peak Found	1		0
High	Q13443	8	ADAM9	Disintegrin and metalloproteinase domain-containing protein 9 OS=Homo sapiens OX=9606 GN=ADAM9 PE=1 SV=1	1.105	0.912532	9.86331e+06	9.06499e+06	8.74642e+06	8.28157e+06	9.45412e+06	1.08143e+07	1.08247e+07	9.39631e+06	9.5669e+06	9.17646e+06	1.4388e+07	8.43707e+06	1.04251e+07	1.16563e+07	1.21642e+07	1.04479e+07	1.19367e+07	3.18395e+07	7.36622e+06	1.41719e+07	8	7	7	6	7	8	7	8	9	8	High	High	High	High	High	High	High	High	High	High	1		0
High	Q9UHI8	10	ADAMTS1	A disintegrin and metalloproteinase with thrombospondin motifs 1 OS=Homo sapiens OX=9606 GN=ADAMTS1 PE=1 SV=4	1.934	9.29612e-06	3.20293e+06	1.04173e+06	1.51448e+06	1.83049e+06	784240	4.61204e+06	1.59212e+06	3.78464e+06	6.07362e+06	3.1846e+06	4.65838e+06	974213	1.79232e+06	2.56449e+06	1.01955e+06	4.43145e+06	1.74345e+06	12916624	4.7181e+06	4.8971e+06	9	6	8	7	5	9	6	8	9	9	High	Peak Found	High	High	Peak Found	High	High	High	High	High	1		0
High	P55265	35	ADAR	Double-stranded RNA-specific adenosine deaminase OS=Homo sapiens OX=9606 GN=ADAR PE=1 SV=4	1.018	0.998718	3.00596e+07	4.13613e+07	3.20128e+07	4.13225e+07	3.87952e+07	3.36328e+07	3.4977e+07	4.05775e+07	3.00367e+07	2.8613e+07	4.34879e+07	3.86764e+07	3.78377e+07	5.80216e+07	5.00177e+07	3.2374e+07	3.85989e+07	1.39401e+08	2.31559e+07	4.38524e+07	32	36	34	35	32	33	35	35	32	35	High	High	High	High	High	High	High	High	High	High	1		0
High	P35611	6	ADD1	Alpha-adducin OS=Homo sapiens OX=9606 GN=ADD1 PE=1 SV=2	1.022	0.998787	1.06908e+06	856011	719043	1.30275e+06	686579	1.14588e+06	870109	1.15126e+06	1.24452e+06	1.22503e+06	1.55529e+06	799231	852776	1.82701e+06	891076	1.10147e+06	958570	3.88009e+06	960498	1.89039e+06	4	3	3	5	2	3	3	4	4	5	High	Peak Found	Peak Found	High	Peak Found	Peak Found	Peak Found	High	Peak Found	Peak Found	1		0
High	Q9UEY8	6	ADD3	Gamma-adducin OS=Homo sapiens OX=9606 GN=ADD3 PE=1 SV=1	0.945	0.989083	6.65753e+06	7.39958e+06	8.16381e+06	7.43298e+06	6.65956e+06	6.90838e+06	7.60588e+06	1.08498e+07	6.94204e+06	7.48166e+06	9.52545e+06	6.85937e+06	9.43695e+06	1.03626e+07	8.80475e+06	6.71304e+06	8.24817e+06	3.7944e+07	5.42694e+06	1.15558e+07	3	3	3	3	3	3	3	3	3	3	High	Peak Found	Peak Found	Peak Found	High	Peak Found	Peak Found	High	Peak Found	Peak Found	1		0
High	Q9Y653	4	ADGRG1	Adhesion G-protein coupled receptor G1 OS=Homo sapiens OX=9606 GN=ADGRG1 PE=1 SV=2	1.492	0.239485	444551	241434	318063	193130	179610	364227	323105	329685	576520	309014	634863	232007	371745	271530	233430	351283	359226	1.12153e+06	433559	472272	2	1	2	1	1	1	1	2	2	1	Peak Found	Peak Found	Peak Found	Peak Found	Peak Found	High	High	High	High	Peak Found	1		0
High	P11766	13	ADH5	Alcohol dehydrogenase class-3 OS=Homo sapiens OX=9606 GN=ADH5 PE=1 SV=4	1.034	0.986338	7.25729e+07	7.61436e+07	7.47275e+07	7.77901e+07	6.93103e+07	7.28086e+07	7.25403e+07	6.54196e+07	7.42824e+07	7.9161e+07	1.05886e+08	7.07882e+07	8.88845e+07	1.09464e+08	8.95647e+07	7.02704e+07	7.96141e+07	2.22283e+08	5.75722e+07	1.21997e+08	13	13	14	14	14	14	13	13	13	13	High	High	High	High	High	High	High	High	High	High	1		0
High	Q9BV57	2	ADI1	1,2-dihydroxy-3-keto-5-methylthiopentene dioxygenase OS=Homo sapiens OX=9606 GN=ADI1 PE=1 SV=1	0.714	0.23542	987723	791973	942259	734340	733248	546354	787455	990924	444386	554606	1.42208e+06	752860	1.10639e+06	1.03423e+06	952908	527838	867152	3.37872e+06	338277	849749	2	2	2	2	2	2	2	2	2	2	High	High	High	High	High	High	High	High	Peak Found	High	1		0.001
High	P55263	19	ADK	Adenosine kinase OS=Homo sapiens OX=9606 GN=ADK PE=1 SV=2	1.005	0.998787	3.65421e+07	4.17704e+07	4.168e+07	3.41478e+07	3.82363e+07	4.59755e+07	4.03611e+07	3.64403e+07	3.58434e+07	4.11334e+07	5.33191e+07	3.89931e+07	4.95019e+07	4.79996e+07	4.95173e+07	4.43963e+07	4.43116e+07	1.23838e+08	2.76844e+07	6.35585e+07	18	19	19	19	19	18	17	18	19	18	High	High	High	High	High	High	High	High	High	High	1	Met-loss+Acetyl [N-Term]	0
High	Q9H2P0	6	ADNP	Activity-dependent neuroprotector homeobox protein OS=Homo sapiens OX=9606 GN=ADNP PE=1 SV=1	0.861	0.842384	2.81857e+06	1.95372e+06	2.24117e+06	2.30976e+06	2.67121e+06	1.78493e+06	2.06132e+06	2.80742e+06	2.23401e+06	2.06435e+06	4.06049e+06	1838382	2.66255e+06	3.23284e+06	3.4646e+06	1.71898e+06	2.2722e+06	9.73684e+06	1.73294e+06	3.16757e+06	6	4	5	5	6	5	5	5	5	5	High	High	High	High	High	High	Peak Found	High	High	High	1		0
High	Q96SZ5	2	ADO	2-aminoethanethiol dioxygenase OS=Homo sapiens OX=9606 GN=ADO PE=1 SV=2	0.956	0.998787	592319	478085	637185	476960	510790	448552	570716	416070	276143	631177	838807	458289	740758	668924	664180	432766	633386	1.41596e+06	206962	964302	2	2	2	2	2	2	2	2	1	2	High	High	High	Peak Found	Peak Found	Peak Found	High	Peak Found	Peak Found	Peak Found	1		0.001
High	Q9BRR6	9	ADPGK	ADP-dependent glucokinase OS=Homo sapiens OX=9606 GN=ADPGK PE=1 SV=1	1.115	0.861058	4.66832e+06	4.89653e+06	5.23678e+06	4.63446e+06	5.11067e+06	5.3289e+06	5.07128e+06	5.22847e+06	4.66211e+06	4.91526e+06	6.70636e+06	4.60595e+06	6.18456e+06	6.45567e+06	6.62345e+06	5.09551e+06	5.58382e+06	1.78134e+07	3.58049e+06	7.57588e+06	9	9	9	9	9	9	8	9	8	9	High	High	High	High	High	High	High	High	High	High	1		0
High	Q9NX46	11	ADPRS	ADP-ribose glycohydrolase ARH3 OS=Homo sapiens OX=9606 GN=ADPRS PE=1 SV=1	1.018	0.998449	6.32363e+06	4.08758e+06	6.17457e+06	4.23079e+06	4.13835e+06	4.10103e+06	4.87524e+06	6.7353e+06	3.96911e+06	6.12128e+06	9.07167e+06	3.78877e+06	7.19264e+06	5.91404e+06	5.42207e+06	3.98286e+06	5.32527e+06	2.32938e+07	3.09034e+06	9.4075e+06	10	8	10	8	8	8	9	10	7	10	High	High	High	High	High	High	High	High	High	High	1		0
High	P07550	1	ADRB2	Beta-2 adrenergic receptor OS=Homo sapiens OX=9606 GN=ADRB2 PE=1 SV=3	0.758	0.792304	52238.8	134031	110797	113088		102677	74870.2	85736.5		64782.2	75724.6	124857	134409	155387		98099.6	81228.8	294057		102324	1	1	1	1		1	1	1		1	Peak Found	Peak Found	Peak Found	Peak Found	Not Found	Peak Found	Peak Found	Peak Found	Not Found	High	1		0.007
High	Q16186	7	ADRM1	Proteasomal ubiquitin receptor ADRM1 OS=Homo sapiens OX=9606 GN=ADRM1 PE=1 SV=2	0.954	0.998787	6.75471e+06	5.62598e+06	5.54637e+06	7.00117e+06	6.4626e+06	5.02239e+06	5.61954e+06	6.6081e+06	4.55924e+06	5.12117e+06	9.70402e+06	5.28733e+06	6.6463e+06	9.79639e+06	8.3757e+06	4.80779e+06	6.2008e+06	2.27954e+07	3.53887e+06	7.87215e+06	7	6	7	7	7	7	7	7	7	7	High	High	High	High	High	High	High	High	High	High	1	Met-loss+Acetyl [N-Term]	0
High	P30566	11	ADSL	Adenylosuccinate lyase OS=Homo sapiens OX=9606 GN=ADSL PE=1 SV=2	0.866	0.803022	1.06641e+07	1.17551e+07	1.26527e+07	1.20676e+07	1.35132e+07	1.09879e+07	9.58826e+06	8.40974e+06	9.98474e+06	9.02129e+06	1.52836e+07	1.10395e+07	1.48633e+07	1.68283e+07	1.75535e+07	1.0514e+07	1.06263e+07	2.91687e+07	7.67731e+06	1.37797e+07	11	11	11	11	11	11	10	10	11	10	High	High	High	High	High	High	High	High	High	High	1	Met-loss+Acetyl [N-Term]	0
High	Q8N142	1	ADSS1	Adenylosuccinate synthetase isozyme 1 OS=Homo sapiens OX=9606 GN=ADSS1 PE=1 SV=1																																	Not Found	Not Found	High	Not Found	Not Found	Not Found	Not Found	Not Found	Not Found	Not Found	1		0
High	P30520	13	ADSS2	Adenylosuccinate synthetase isozyme 2 OS=Homo sapiens OX=9606 GN=ADSS2 PE=1 SV=3	0.972	0.998787	1.83151e+07	1.52763e+07	1.54056e+07	1.59466e+07	1.51566e+07	1.56307e+07	1.49751e+07	1.31188e+07	1.62796e+07	1.5006e+07	2.65131e+07	1.42736e+07	1.81832e+07	2.22459e+07	1.97061e+07	1.50434e+07	1.6354e+07	4.49779e+07	1.25945e+07	2.31856e+07	13	14	13	13	14	14	14	13	13	12	High	High	High	High	High	High	High	High	High	High	1	Met-loss+Acetyl [N-Term]	0
High	Q8IUX7	2	AEBP1	Adipocyte enhancer-binding protein 1 OS=Homo sapiens OX=9606 GN=AEBP1 PE=1 SV=1	0.666	0.229471	379637	338928	268237	962444	367328	359637	199790	291173	213434	178594	539089	319991	312511	1.34146e+06	475487	348130	220111	1.0064e+06	161255	272802	2	1	1	2	1	1	1	1	1	1	High	Peak Found	Peak Found	High	Peak Found	Peak Found	Peak Found	Peak Found	Peak Found	Peak Found	1		0.002
High	Q8TED9	2	AFAP1L1	Actin filament-associated protein 1-like 1 OS=Homo sapiens OX=9606 GN=AFAP1L1 PE=1 SV=2	0.796	0.768353	213046		250375	331085	367645			296655	199362	177250	312275		305175	456639	471180			1.00993e+06	151850	282571	1		1	1	1			1	1	1	Peak Found	Not Found	High	High	Peak Found	Not Found	Not Found	High	Peak Found	Peak Found	1		0
High	Q8N4X5	22	AFAP1L2	Actin filament-associated protein 1-like 2 OS=Homo sapiens OX=9606 GN=AFAP1L2 PE=1 SV=1	1.045	0.975319	2.54728e+07	2.05156e+07	2.21529e+07	2.20759e+07	2.00444e+07	2.36948e+07	2.5563e+07	3.20729e+07	2.5918e+07	2.28977e+07	3.66773e+07	1.90704e+07	2.58687e+07	3.08867e+07	2.63438e+07	2.29386e+07	2.78968e+07	1.08957e+08	2.01531e+07	3.53403e+07	22	17	19	18	18	17	19	21	18	19	High	High	High	High	High	High	High	High	High	High	1		0
High	P55196	21	AFDN	Afadin OS=Homo sapiens OX=9606 GN=AFDN PE=1 SV=3	0.923	0.964746	9.52664e+06	1.05657e+07	6.87135e+06	8.845e+06	8.64796e+06	9.63838e+06	8.06781e+06	7.70594e+06	8.73634e+06	6.81615e+06	1.38067e+07	9.8702e+06	8.17603e+06	1.22636e+07	1.11604e+07	9.27602e+06	8.82164e+06	2.6393e+07	6.69567e+06	1.06083e+07	16	16	16	14	14	15	14	16	13	16	High	High	High	High	High	High	High	High	High	High	1		0
High	Q9Y4W6	20	AFG3L2	AFG3-like protein 2 OS=Homo sapiens OX=9606 GN=AFG3L2 PE=1 SV=2	0.982	0.998787	1.32886e+07	1.41098e+07	1.34988e+07	1.32222e+07	1.51337e+07	1.25448e+07	1.53422e+07	1.33732e+07	1.27122e+07	1.38168e+07	1.93073e+07	1.31911e+07	1.59547e+07	1.85656e+07	1.96596e+07	1.21307e+07	1.67967e+07	4.63205e+07	9.8378e+06	2.12867e+07	17	17	15	16	16	17	17	16	17	17	High	High	High	High	High	High	High	High	High	High	1		0
High	Q6ULP2	2	AFTPH	Aftiphilin OS=Homo sapiens OX=9606 GN=AFTPH PE=1 SV=3	1.063	0.951647	1.00607e+08	7.10876e+07	8.85139e+07	8.41367e+07	9.70758e+07	7.55946e+07	8.80947e+07	1.01675e+08	6.02653e+07	1.10177e+08	147036992	67302192	104069080	117852080	124151912	71573656	98525104	348614976	46691436	166970848	1	1	1	1	1	1	1	1	1	1	Peak Found	High	Peak Found	Peak Found	Peak Found	Peak Found	High	High	Peak Found	Peak Found	1		0.002
High	P52594	9	AGFG1	Arf-GAP domain and FG repeat-containing protein 1 OS=Homo sapiens OX=9606 GN=AGFG1 PE=1 SV=2	0.937	0.985922	5.55087e+06	4.80652e+06	5.0747e+06	4.7261e+06	5.0002e+06	4.43782e+06	5.23338e+06	8.30465e+06	4.31454e+06	4.50759e+06	8.10826e+06	4.44708e+06	6.03776e+06	6.64261e+06	6.41715e+06	4.29645e+06	5.75009e+06	2.88036e+07	3.34825e+06	6.95166e+06	8	7	8	6	6	7	8	9	5	8	High	High	High	High	High	High	High	High	Peak Found	High	1		0
High	Q53H12	15	AGK	Acylglycerol kinase, mitochondrial OS=Homo sapiens OX=9606 GN=AGK PE=1 SV=2	1.111	0.869594	2.43457e+07	2.33874e+07	1.99247e+07	2.1035e+07	1.91024e+07	2.34575e+07	2.39922e+07	2.15248e+07	2.47088e+07	2.17239e+07	3.55369e+07	2.1841e+07	2.38303e+07	2.92173e+07	2.4662e+07	2.25513e+07	2.6345e+07	7.32523e+07	1.89326e+07	34061967	14	14	13	13	14	14	14	14	14	14	High	High	High	High	High	High	High	High	High	High	1		0
High	P35573	29	AGL	Glycogen debranching enzyme OS=Homo sapiens OX=9606 GN=AGL PE=1 SV=3	1.045	0.992594	9.92088e+06	1.0484e+07	1.26692e+07	1.00476e+07	1.05141e+07	1.07986e+07	1.09748e+07	7.95274e+06	1.14638e+07	1.34824e+07	1.4378e+07	9.81126e+06	1.49812e+07	1.4026e+07	1.36779e+07	1.04053e+07	1.20084e+07	2.72103e+07	8.82918e+06	2.08815e+07	28	26	28	25	25	27	28	27	25	29	High	High	High	High	High	High	High	High	High	High	1		0
High	Q9UKV8	9	AGO2	Protein argonaute-2 OS=Homo sapiens OX=9606 GN=AGO2 PE=1 SV=3	0.983	1	2.39145e+06	2.29913e+06	2.6292e+06	2.13522e+06	2.38665e+06	1.98068e+06	2.53337e+06	2.18592e+06	2.61188e+06	2.34548e+06	3.44227e+06	2.17379e+06	3.08213e+06	2.98565e+06	3.09412e+06	1.89995e+06	2.80074e+06	7.49037e+06	2.00287e+06	3.59156e+06	8	8	8	7	7	7	8	8	8	8	High	High	High	High	High	High	High	High	High	High	1		0
High	Q99943	1	AGPAT1	1-acyl-sn-glycerol-3-phosphate acyltransferase alpha OS=Homo sapiens OX=9606 GN=AGPAT1 PE=1 SV=2	1.173	0.839238	905193	1.35326e+06	1.25758e+06	3.80975e+06	1.89633e+06	1.63456e+06	2.67609e+06	1.546e+06	1.12514e+06	1.08907e+06	1.31488e+06	1.25266e+06	1.47253e+06	5.36896e+06	2.47484e+06	1.59405e+06	2.95698e+06	5359076	855006	1.66659e+06	1	1	2	1	2	1	2	2	2	1	Peak Found	Peak Found	High	Peak Found	High	High	Peak Found	High	High	Peak Found	1		0
High	Q9NUQ2	6	AGPAT5	1-acyl-sn-glycerol-3-phosphate acyltransferase epsilon OS=Homo sapiens OX=9606 GN=AGPAT5 PE=1 SV=3	0.941	0.990811	3.5589e+06	2.99388e+06	3.28929e+06	3.21179e+06	3.43817e+06	3.05548e+06	3.32142e+06	3.46141e+06	3.25854e+06	2.96625e+06	5.18971e+06	2.78806e+06	3.91089e+06	4.51632e+06	4.42344e+06	2.94917e+06	3.66465e+06	1.17739e+07	2.50809e+06	4.56247e+06	5	5	5	5	4	5	4	5	5	4	High	Peak Found	Peak Found	High	High	High	High	High	High	High	1		0
High	O00116	24	AGPS	Alkyldihydroxyacetonephosphate synthase, peroxisomal OS=Homo sapiens OX=9606 GN=AGPS PE=1 SV=1	1.023	0.998787	2.97105e+07	2.63166e+07	2.88748e+07	3.02772e+07	2.97194e+07	2.83871e+07	2.93307e+07	2.54917e+07	3.24652e+07	2.80929e+07	4.28903e+07	2.45997e+07	3.40829e+07	4.2262e+07	3.84214e+07	2.73427e+07	3.22568e+07	8.81626e+07	2.4978e+07	4.31792e+07	25	24	27	25	25	25	24	24	25	24	High	High	High	High	High	High	High	High	High	High	1		0
High	O00468	44	AGRN	Agrin OS=Homo sapiens OX=9606 GN=AGRN PE=1 SV=6	0.987	1	6.82974e+07	9.05211e+07	9.5319e+07	1.02915e+08	9.1672e+07	7.50245e+07	7.84754e+07	5.15182e+07	6.03466e+07	6.7283e+07	9.81016e+07	8.42744e+07	1.1248e+08	1.43599e+08	1.17819e+08	7.27044e+07	8.62747e+07	1.78946e+08	4.6469e+07	1.03209e+08	36	36	34	36	33	34	34	35	35	36	High	High	High	High	High	High	High	High	High	High	1		0
High	Q6RW13	2	AGTRAP	Type-1 angiotensin II receptor-associated protein OS=Homo sapiens OX=9606 GN=AGTRAP PE=1 SV=1	0.967	0.998787	2.11821e+06	2.78557e+06	3.02397e+06	2.18813e+06	3.01606e+06	2.78418e+06	2.93004e+06	1.94324e+06	2.90816e+06	2.81618e+06	3.09231e+06	2.59197e+06	3561786	3.07424e+06	3.94131e+06	2696589	3.18043e+06	6709353	2.27255e+06	4.33579e+06	2	2	2	2	2	2	2	2	2	2	High	High	High	High	High	High	High	High	High	High	1		0
High	Q8WYP5	13	AHCTF1	Protein ELYS OS=Homo sapiens OX=9606 GN=AHCTF1 PE=1 SV=3	0.764	0.375602	3.35665e+06	4.72514e+06	2.62935e+06	4.30431e+06	4.26161e+06	3.94834e+06	1.69392e+06	2.26202e+06	2.48539e+06	972005	4.86196e+06	4.38726e+06	3.1126e+06	6.01323e+06	5.54832e+06	3.82644e+06	1.86331e+06	7.76232e+06	1.93894e+06	1.50502e+06	10	11	9	11	11	9	7	7	5	6	High	High	High	High	High	Peak Found	Peak Found	High	Peak Found	High	1		0
High	P23526	21	AHCY	Adenosylhomocysteinase OS=Homo sapiens OX=9606 GN=AHCY PE=1 SV=4	1.09	0.900631	1.96105e+08	1.97309e+08	1.87968e+08	1.91377e+08	2.06512e+08	2.08012e+08	2.29471e+08	2.03433e+08	2.21037e+08	2.00469e+08	2.8556e+08	1.83396e+08	2.2316e+08	2.68363e+08	2.66637e+08	2.01229e+08	2.51691e+08	6.96494e+08	1.70751e+08	3.09766e+08	28	31	30	29	30	29	30	30	30	28	High	High	High	High	High	High	High	High	High	High	1		0
High	O43865	8	AHCYL1	S-adenosylhomocysteine hydrolase-like protein 1 OS=Homo sapiens OX=9606 GN=AHCYL1 PE=1 SV=2	0.955	0.994413	3.34883e+08	3.8909e+08	3.39939e+08	3.1172e+08	3.71547e+08	4.38904e+08	4.36362e+08	1.64045e+08	3.26679e+08	2.53246e+08	4.91195e+08	3.59727e+08	4.0618e+08	4.39021e+08	4.75767e+08	4.24531e+08	4.81128e+08	5.62028e+08	2.5331e+08	3.90148e+08	10	9	7	9	9	8	7	9	8	9	High	High	High	High	High	High	High	High	High	High	1		0
High	Q96HN2	4	AHCYL2	Adenosylhomocysteinase 3 OS=Homo sapiens OX=9606 GN=AHCYL2 PE=1 SV=1	1.079	0.974728	854408	583845	940571	551007	949118	1.00674e+06	1.60021e+06	312934	775814	852558	1.24088e+06	543141	1.11387e+06	768108	1.23635e+06	972410	1.74964e+06	1.01958e+06	603544	1.31807e+06	3	2	3	2	3	3	4	1	3	2	High	High	High	Peak Found	High	High	High	High	Peak Found	High	1		0
High	Q09666	237	AHNAK	Neuroblast differentiation-associated protein AHNAK OS=Homo sapiens OX=9606 GN=AHNAK PE=1 SV=2	0.901	0.901747	9.46691e+08	6.20137e+08	7.71529e+08	5.48331e+08	4.64583e+08	5.14707e+08	4.5233e+08	1.90535e+09	6.4063e+08	6.49649e+08	1.36823e+09	5.7993e+08	9.08956e+08	7.69925e+08	6.02088e+08	4.96819e+08	4.9723e+08	6.53769e+09	4.94117e+08	9.98411e+08	260	244	260	232	233	241	233	272	247	255	High	High	High	High	High	High	High	High	High	High	1		0
High	Q8IVF2	119	AHNAK2	Protein AHNAK2 OS=Homo sapiens OX=9606 GN=AHNAK2 PE=1 SV=2	0.767	0.225086	1.75529e+08	2.36457e+08	1.7172e+08	4.52334e+08	2.59968e+08	2.23498e+08	2.74961e+08	2.86859e+08	1.61988e+08	1.76486e+08	2.55271e+08	2.18838e+08	2.04188e+08	6.34351e+08	3.31805e+08	2.16744e+08	3.02849e+08	9.95597e+08	1.25273e+08	2.7119e+08	92	73	88	54	65	65	65	109	76	85	High	High	High	High	High	High	High	High	High	High	1		0
High	O95433	18	AHSA1	Activator of 90 kDa heat shock protein ATPase homolog 1 OS=Homo sapiens OX=9606 GN=AHSA1 PE=1 SV=1	0.987	1	4.56949e+07	4.40623e+07	4.23843e+07	4.93206e+07	3.99721e+07	4.04563e+07	4.84445e+07	6.39957e+07	4.2056e+07	4.38616e+07	6.60269e+07	4.14638e+07	5.01382e+07	6.90074e+07	5.17873e+07	3.89583e+07	5.32187e+07	2.18188e+08	3.22402e+07	6.77583e+07	21	22	22	23	23	21	23	22	22	22	High	High	High	High	High	High	High	High	High	High	1		0
High	P02765	3	AHSG	Alpha-2-HS-glycoprotein OS=Homo sapiens OX=9606 GN=AHSG PE=1 SV=2	1.215	0.567454	2.42003e+06	3.07695e+06	2.86211e+06	3.47162e+06	2.93735e+06	3.27009e+06	3.17325e+06	4.90097e+06	2.82656e+06	3.17778e+06	3.42096e+06	2.88993e+06	3.35497e+06	4.83586e+06	3.78991e+06	3.16844e+06	3.49346e+06	1.6976e+07	2.14405e+06	4.85605e+06	2	2	2	3	1	2	2	3	1	2	Peak Found	Peak Found	Peak Found	Peak Found	Peak Found	Peak Found	Peak Found	High	Peak Found	Peak Found	1		0
High	Q96BJ3	8	AIDA	Axin interactor, dorsalization-associated protein OS=Homo sapiens OX=9606 GN=AIDA PE=1 SV=1	0.914	0.96612	1.96671e+06	1.68131e+06	1.44705e+06	1.93574e+06	1.14547e+06	2.36356e+06	1.90957e+06	1.83215e+06	1.86948e+06	1.57293e+06	2.85662e+06	1.56504e+06	1.71215e+06	2.71959e+06	1.48349e+06	2.28547e+06	2.09314e+06	6.25509e+06	1.44832e+06	2.41734e+06	7	6	6	7	5	7	7	8	6	6	High	Peak Found	High	High	High	High	Peak Found	High	High	High	1		0
High	O95831	19	AIFM1	Apoptosis-inducing factor 1, mitochondrial OS=Homo sapiens OX=9606 GN=AIFM1 PE=1 SV=1	1.042	0.980099	1.70053e+07	1.92572e+07	2.0652e+07	1.80438e+07	2.02385e+07	1.9198e+07	2.10362e+07	1.85303e+07	2.15906e+07	2.25114e+07	2.45403e+07	1.8079e+07	2.44301e+07	2.52678e+07	2.62808e+07	1.84515e+07	2.32203e+07	6.35854e+07	1.66588e+07	3.44383e+07	20	22	21	22	19	20	20	21	21	22	High	High	High	High	High	High	High	High	High	High	1		0
High	Q9NVV5	1	AIG1	Androgen-induced gene 1 protein OS=Homo sapiens OX=9606 GN=AIG1 PE=1 SV=2	1.013	1	90730.6	110178	110511	63166.3	186275	77314.4	92218.4	88223.1	98941.6	111993	123217	101008	137730	87666.9	242738	74547.2	100860	295017	81558.9	169788	1	1	1	1	1	1	1	1	1	1	Peak Found	Peak Found	Peak Found	Peak Found	High	Peak Found	Peak Found	High	High	High	1		0.003
High	Q12904	11	AIMP1	Aminoacyl tRNA synthase complex-interacting multifunctional protein 1 OS=Homo sapiens OX=9606 GN=AIMP1 PE=1 SV=2	0.891	0.877723	1.63667e+07	1.22882e+07	1.35933e+07	1.17515e+07	1.18511e+07	1.00427e+07	1.19413e+07	2.0091e+07	1.24917e+07	1.01021e+07	2.37943e+07	1.14113e+07	1.60267e+07	1.64989e+07	1.53886e+07	9.725e+06	1.30455e+07	69198771	9.72546e+06	1.55334e+07	11	11	12	12	12	10	12	11	11	11	High	High	High	High	High	High	High	High	High	High	1		0
High	Q13155	12	AIMP2	Aminoacyl tRNA synthase complex-interacting multifunctional protein 2 OS=Homo sapiens OX=9606 GN=AIMP2 PE=1 SV=2	1.044	0.986496	1.70826e+07	1.74104e+07	1.88773e+07	1.78289e+07	1.84985e+07	1.85364e+07	1.8023e+07	1.58475e+07	1.86683e+07	1.86776e+07	2.47031e+07	1.62538e+07	2.23009e+07	2.49854e+07	2.4086e+07	1.79476e+07	1.96917e+07	5.48856e+07	1.44661e+07	2.881e+07	12	12	12	12	12	12	11	10	12	11	High	High	High	High	High	High	High	High	High	High	1		0
High	O00170	7	AIP	AH receptor-interacting protein OS=Homo sapiens OX=9606 GN=AIP PE=1 SV=2	0.806	0.610984	2.61679e+06	1.54556e+06	2.7577e+06	1.40342e+06	1.93281e+06	1.16352e+06	2.07651e+06	2.00187e+06	611335	2.42929e+06	3.76006e+06	1451603	3.23774e+06	1.96306e+06	2.5049e+06	1.11745e+06	2.29495e+06	6.80879e+06	467428	3.71841e+06	5	3	5	4	4	3	4	6	2	6	High	High	High	High	High	High	High	High	High	High	1		0
High	Q96IF1	3	AJUBA	LIM domain-containing protein ajuba OS=Homo sapiens OX=9606 GN=AJUBA PE=1 SV=1	0.86	0.82611	1.07418e+06	1.19308e+06	934106	910319	1.19688e+06	889532	666669	1.18081e+06	571802	904239	1.56566e+06	1.11592e+06	1.10674e+06	1.27807e+06	1.5344e+06	855362	738163	4.03398e+06	438606	1.38526e+06	3	3	3	3	3	3	2	3	2	3	Peak Found	High	Peak Found	Peak Found	Peak Found	Peak Found	High	High	Peak Found	High	1		0
High	P00568	10	AK1	Adenylate kinase isoenzyme 1 OS=Homo sapiens OX=9606 GN=AK1 PE=1 SV=3	0.974	0.998787	1.11813e+07	8.43067e+06	1.17901e+07	7.77606e+06	9.86064e+06	8.23997e+06	1.13402e+07	1.81952e+07	1.00712e+07	1.08131e+07	1.60606e+07	7.88315e+06	1.3868e+07	1.08864e+07	1.28926e+07	7.98065e+06	1.24201e+07	6.31255e+07	7.82602e+06	1.66596e+07	10	10	10	10	10	10	10	10	9	10	High	High	High	High	High	High	High	High	High	High	1		0
High	P54819	12	AK2	Adenylate kinase 2, mitochondrial OS=Homo sapiens OX=9606 GN=AK2 PE=1 SV=2	0.899	0.891537	2.54434e+07	2.57646e+07	2.59191e+07	2.18372e+07	2.95729e+07	2.16808e+07	2.63885e+07	3.04863e+07	1.73881e+07	2.34057e+07	3.67955e+07	2.40338e+07	3.05885e+07	3.05607e+07	3.83874e+07	2.09163e+07	2.8993e+07	1.04964e+08	1.33957e+07	36079726	13	14	15	14	14	14	15	13	12	14	High	High	High	High	High	High	High	High	High	High	1		0
High	Q9UIJ7	9	AK3	GTP:AMP phosphotransferase AK3, mitochondrial OS=Homo sapiens OX=9606 GN=AK3 PE=1 SV=4	1.062	0.96612	1.34063e+07	1.28105e+07	1.89782e+07	3.80869e+07	1.5556e+07	1.37367e+07	1.64998e+07	2.67777e+07	2.19741e+07	1.66921e+07	1.9278e+07	1.18961e+07	2.22738e+07	5.3071e+07	2.0186e+07	1.33072e+07	18051311	9.29361e+07	1.70577e+07	2.5806e+07	7	9	9	8	9	9	9	9	8	7	High	High	High	High	High	High	High	High	High	High	1		0
High	P27144	9	AK4	Adenylate kinase 4, mitochondrial OS=Homo sapiens OX=9606 GN=AK4 PE=1 SV=1	1.123	0.843758	4.37848e+06	4.49836e+06	5.59949e+06	4.05777e+06	5.43033e+06	5.26744e+06	5.32015e+06	9.77321e+06	5.26103e+06	9.62653e+06	6.32983e+06	4.21111e+06	6.60608e+06	5.69276e+06	7.00699e+06	5.08168e+06	5.84689e+06	3.33654e+07	4.04263e+06	1.47882e+07	8	8	8	8	8	8	8	9	9	9	High	High	High	High	High	High	High	High	High	High	1		0
High	Q9Y3D8	1	AK6	Adenylate kinase isoenzyme 6 OS=Homo sapiens OX=9606 GN=AK6 PE=1 SV=1	0.893	0.955907	532878	274158	376600	488526	290355	338235	338087	422410	426110	336135	758150	255479	435529	679454	383964	327598	367131	1.42047e+06	331535	522932	1	1	1	1	1	1	1	1	1	1	High	High	Peak Found	High	High	Peak Found	High	Peak Found	Peak Found	High	1		0.008
High	Q92667	4	AKAP1	A-kinase anchor protein 1, mitochondrial OS=Homo sapiens OX=9606 GN=AKAP1 PE=1 SV=1	0.876	0.938179	623321	638265	624383	737352	520787	318870	366910	620739	420018	474280	899168	590242	726830	1.02887e+06	677174	310584	401083	2200010	323019	716447	3	3	3	3	3	2	2	2	2	2	High	Peak Found	High	High	High	Peak Found	Peak Found	Peak Found	Peak Found	High	1		0
High	Q9Y2D5	5	AKAP2	A-kinase anchor protein 2 OS=Homo sapiens OX=9606 GN=AKAP2 PE=1 SV=3	1.041	0.998787	723562		720205	778507	715939	605407	665452	1.46258e+06	753123	617198	1.02891e+06		830937	1.08322e+06	947601	587301	721916	5.03803e+06	586990	958563	1		1	2	1	1	1	3	1	1	Peak Found	Not Found	Peak Found	Peak Found	Peak Found	Peak Found	Peak Found	High	Peak Found	Peak Found	1		0
High	O43823	8	AKAP8	A-kinase anchor protein 8 OS=Homo sapiens OX=9606 GN=AKAP8 PE=1 SV=1	1.059	0.9769	2.57625e+06	1.2684e+06	1.42673e+06	907499	1.09211e+06	1.1087e+06	978589	2.63633e+06	1.29263e+06	1.16878e+06	3.71895e+06	1.18473e+06	1.67026e+06	1.25857e+06	1.41344e+06	1.06885e+06	1.07903e+06	9.19434e+06	989508	1.78971e+06	7	5	5	5	5	6	5	7	4	6	High	High	High	High	High	High	High	High	High	High	1		0
High	Q9ULX6	3	AKAP8L	A-kinase anchor protein 8-like OS=Homo sapiens OX=9606 GN=AKAP8L PE=1 SV=4	0.697	0.36246	325709	153771	539231	501832	308057	484245	324044	685871	226953	322435	476694	141998	652805	690458	395958	466155	352025	2.37673e+06	175652	504751	1	1	2	1	1	2	1	2	1	2	High	Peak Found	Peak Found	Peak Found	Peak Found	Peak Found	Peak Found	High	Peak Found	Peak Found	1		0
High	P14550	15	AKR1A1	Aldo-keto reductase family 1 member A1 OS=Homo sapiens OX=9606 GN=AKR1A1 PE=1 SV=3	0.889	0.880235	1.45141e+07	1.74227e+07	2.04077e+07	1.49749e+07	2.01865e+07	1.44609e+07	1.8091e+07	1.45927e+07	1.45115e+07	1.79076e+07	2.10233e+07	1.62605e+07	2.409e+07	20962070	2.61868e+07	1.39403e+07	1.9888e+07	4.93983e+07	1.11823e+07	2.76657e+07	14	15	14	13	14	13	14	13	13	14	High	High	High	High	High	High	High	High	High	High	1	Met-loss+Acetyl [N-Term]	0
High	P15121	14	AKR1B1	Aldo-keto reductase family 1 member B1 OS=Homo sapiens OX=9606 GN=AKR1B1 PE=1 SV=3	1.265	0.266572	4.19968e+07	2.97106e+07	4.21162e+07	3.26482e+07	3.25526e+07	3.25602e+07	3.88047e+07	3.96429e+07	6.61319e+07	5.65699e+07	6.033e+07	2.77717e+07	4.96215e+07	45653437	4.19239e+07	3.14874e+07	4.27563e+07	1.36868e+08	5.05774e+07	8.68458e+07	15	16	15	16	16	15	15	15	15	15	High	High	High	High	High	High	High	High	High	High	1		0
High	O60218	12	AKR1B10	Aldo-keto reductase family 1 member B10 OS=Homo sapiens OX=9606 GN=AKR1B10 PE=1 SV=2	1.375	0.0782947	3.17279e+07	2.99399e+07	3.36304e+07	3.01505e+07	3.30471e+07	3.01369e+07	3.9003e+07	3.12282e+07	3.09773e+07	3.3321e+07	4.68064e+07	2.81764e+07	4.00216e+07	4.24523e+07	4.24518e+07	2.89415e+07	4.28723e+07	1.05882e+08	2.4027e+07	5.11304e+07	6	9	10	4	10	9	11	5	8	10	High	High	High	High	High	High	High	High	High	High	1	Met-loss+Acetyl [N-Term]	0
High	Q04828	1	AKR1C1	Aldo-keto reductase family 1 member C1 OS=Homo sapiens OX=9606 GN=AKR1C1 PE=1 SV=1	1.18	0.656475	3.87695e+06	1.65546e+06	2.4796e+06	2.0347e+06	2.34257e+06	1.95402e+06	3.27038e+06	762571	4.78161e+06	2.74012e+06	5.69682e+06	1.54163e+06	3.01384e+06	2.81763e+06	2.998e+06	1.88349e+06	3.58005e+06	2.59464e+06	3.63192e+06	4.35933e+06	1	1	1	1	1	1	1	1	1	1	High	High	High	Peak Found	High	High	Peak Found	High	High	High	1		0
High	P52895	4	AKR1C2	Aldo-keto reductase family 1 member C2 OS=Homo sapiens OX=9606 GN=AKR1C2 PE=1 SV=3	1.272	0.332575	4.12071e+06	2.7586e+06	6.2472e+06	3.62482e+06	3.87143e+06	3.40088e+06	7.17314e+06	5.06421e+06	6.02968e+06	7.99067e+06	5.8639e+06	2.58848e+06	7.33381e+06	5.04166e+06	4.9952e+06	3.2951e+06	7.89049e+06	1.75481e+07	4.58057e+06	1.22809e+07	2	2	4	2	2	2	3	4	3	4	High	High	High	High	High	High	High	High	High	High	1		0
High	P42330	8	AKR1C3	Aldo-keto reductase family 1 member C3 OS=Homo sapiens OX=9606 GN=AKR1C3 PE=1 SV=4	1.353	0.199651	7.20339e+06	4.80099e+06	7.42138e+06	7.23317e+06	6.20172e+06	7.08127e+06	1.1711e+07	1.13804e+07	8.91581e+06	1.03412e+07	1.05124e+07	4.46192e+06	8.85776e+06	1.01028e+07	8.00642e+06	6.81891e+06	1.28789e+07	3.93855e+07	6.86529e+06	1.60056e+07	9	9	8	9	10	8	9	10	8	10	High	High	High	High	High	High	High	High	High	High	1		0
High	O43488	6	AKR7A2	Aflatoxin B1 aldehyde reductase member 2 OS=Homo sapiens OX=9606 GN=AKR7A2 PE=1 SV=3	0.816	0.527096	1.36574e+07	1.3183e+07	1.20901e+07	1.09097e+07	9.76732e+06	1.18604e+07	1.05259e+07	4.43207e+06	1.15676e+07	1.20397e+07	1.93596e+07	1.24764e+07	1.41054e+07	1.52199e+07	1.26881e+07	1.14621e+07	1.15964e+07	1.48111e+07	8.74902e+06	1.84463e+07	6	7	7	6	7	6	7	6	5	7	High	High	High	High	High	High	High	High	Peak Found	High	1		0
High	Q8NHP1	1	AKR7L	Aflatoxin B1 aldehyde reductase member 4 OS=Homo sapiens OX=9606 GN=AKR7L PE=2 SV=7	100	2.30261e-16							223857		378583	304921							245189		294382	468352							1		1	1	Not Found	Not Found	Not Found	Not Found	Not Found	Not Found	Peak Found	Not Found	Peak Found	Peak Found	1		0
High	P31749	2	AKT1	RAC-alpha serine/threonine-protein kinase OS=Homo sapiens OX=9606 GN=AKT1 PE=1 SV=2	1.029	0.998787	588633	474516	494083	484531	498285	939132	857260	644625	539944	797870	859512	449227	580426	678529	637597	892651	948656	2.20943e+06	418294	1.22956e+06	1	1	1	1	1	2	2	2	1	2	High	High	High	High	High	High	High	High	High	High	1		0
High	Q96B36	2	AKT1S1	Proline-rich AKT1 substrate 1 OS=Homo sapiens OX=9606 GN=AKT1S1 PE=1 SV=1	0.839	0.886369	258327	175803	204869	121367	151934		254903	294023	216774	156146	379132	163754	249509	167649	194548		278247	1.0005e+06	164908	248830	1	1	1	1	1		1	1	1	1	High	Peak Found	Peak Found	Peak Found	Peak Found	Not Found	Peak Found	High	Peak Found	Peak Found	1	Met-loss+Acetyl [N-Term]	0
High	P31751	2	AKT2	RAC-beta serine/threonine-protein kinase OS=Homo sapiens OX=9606 GN=AKT2 PE=1 SV=2	1.106	0.952613	537582	445281	311096	463954	391493	558403	554022	412401	384619	516285	786343	421569	366207	650027	500483	529038	619056	1.4125e+06	298032	783039	2	2	1	2	2	2	2	2	1	2	High	High	High	High	Peak Found	High	High	High	High	Peak Found	1		0
High	Q9Y243	1	AKT3	RAC-gamma serine/threonine-protein kinase OS=Homo sapiens OX=9606 GN=AKT3 PE=1 SV=1	0.664	0.481763	128305	89692.1	114351	136974	101290		107159	90972.6	81264.5	124473	183521	83975.3	134397	190060	132652		119177	317696	62914.1	188590	1	1	1	1	1		1	1	1	1	Peak Found	Peak Found	Peak Found	Peak Found	Peak Found	Not Found	Peak Found	High	Peak Found	High	1		0
High	Q9H8T0	2	AKTIP	AKT-interacting protein OS=Homo sapiens OX=9606 GN=AKTIP PE=1 SV=1	0.824	0.825951	799641	566579	550378	673607	454857	813930	525179	482722	553765	783378	1.16381e+06	530084	664574	939220	582968	777683	578056	1.66927e+06	423015	1.21255e+06	2	2	1	2	1	2	1	2	2	2	Peak Found	Peak Found	High	Peak Found	High	Peak Found	High	Peak Found	High	High	1		0
High	P13716	1	ALAD	Delta-aminolevulinic acid dehydratase OS=Homo sapiens OX=9606 GN=ALAD PE=1 SV=1	1.41	0.376961	190551	373510	280768			185927	432311		332360	319895	277260	353405	328881			175520	485460		257418	482822	1	1	1			1	1		1	1	High	Peak Found	High	Not Found	Not Found	Peak Found	Peak Found	Not Found	Peak Found	High	1		0.005
High	P13196	4	ALAS1	5-aminolevulinate synthase, nonspecific, mitochondrial OS=Homo sapiens OX=9606 GN=ALAS1 PE=1 SV=2	0.817	0.854223		195042	188903	128928	242886		198374	620246	161089			180083	226255	181648	309645		218919	2.13596e+06	124748			1	1	1	1		1	3	1		Not Found	Peak Found	Peak Found	Peak Found	Peak Found	Not Found	Peak Found	High	Peak Found	Not Found	1		0
High	P02769	40	ALB	Serum albumin OS=Bos taurus OX=9913 GN=ALB PE=1 SV=4	1.464	0.0105946	2.84036e+07	3.02308e+07	3.24989e+07	4.06488e+07	1.83521e+08	4.10955e+07	3.47018e+07	7.10902e+07	6.52656e+07	2.81431e+07	4.1198e+07	2.82265e+07	3.83296e+07	5.69737e+07	2.37946e+08	3.96328e+07	3.80636e+07	2.44099e+08	5.04693e+07	4.32599e+07	39	39	38	41	48	40	38	42	45	34	High	High	High	High	High	High	High	High	High	High	1		0
High	P02768	29	ALB	Serum albumin OS=Homo sapiens OX=9606 GN=ALB PE=1 SV=2	1.037	0.996655	1.34374e+07	1.22494e+07	1.21595e+07	1.15086e+07	1.18259e+07	1.19121e+07	1.01887e+07	9.28927e+06	3.10589e+07	1.14116e+07	1.91318e+07	1.15531e+07	1.42273e+07	1.60137e+07	1.53194e+07	1.15145e+07	1.12067e+07	3.19037e+07	2.37425e+07	1.75333e+07	17	11	12	14	12	8	6	7	28	9	High	Peak Found	High	Peak Found	High	Peak Found	Peak Found	Peak Found	High	High	1		0
High	Q13740	12	ALCAM	CD166 antigen OS=Homo sapiens OX=9606 GN=ALCAM PE=1 SV=2	1.126	0.869594	1.18722e+07	7.42544e+06	7.95621e+06	9.08224e+06	7.59774e+06	9.0011e+06	8.52852e+06	1.05639e+07	1.18143e+07	8.44077e+06	1.726e+07	6.88435e+06	9.42333e+06	1.26965e+07	9.87695e+06	8.69186e+06	9.30741e+06	3.65694e+07	9.19134e+06	1.30419e+07	12	10	10	11	10	11	10	11	11	10	High	High	High	High	High	High	High	High	High	High	1		0
High	Q8IZ83	14	ALDH16A1	Aldehyde dehydrogenase family 16 member A1 OS=Homo sapiens OX=9606 GN=ALDH16A1 PE=1 SV=2	0.893	0.883084	1.17175e+07	1.6266e+07	1.21706e+07	1.21646e+07	1.20632e+07	1.34678e+07	1.08229e+07	1.00477e+07	9.51143e+06	1.03462e+07	1.68373e+07	1.52552e+07	1.43608e+07	1.69736e+07	1.55833e+07	1.30248e+07	1.19146e+07	3.44893e+07	7.22109e+06	1.6008e+07	13	12	11	12	10	12	11	14	10	11	High	High	High	High	High	High	High	High	High	High	1		0
High	P54886	25	ALDH18A1	Delta-1-pyrroline-5-carboxylate synthase OS=Homo sapiens OX=9606 GN=ALDH18A1 PE=1 SV=2	1.261	0.320595	2.83495e+07	3.2111e+07	2.26378e+07	3.64043e+07	2.92047e+07	4.01697e+07	3.67458e+07	3.11939e+07	3.7015e+07	2.47681e+07	4.12065e+07	2.99941e+07	2.68861e+07	5.10151e+07	3.7753e+07	3.87265e+07	4.03049e+07	1.0712e+08	2.86604e+07	3.81406e+07	23	24	25	27	25	25	26	25	26	24	High	High	High	High	High	High	High	High	High	High	1		0
High	P00352	10	ALDH1A1	Retinal dehydrogenase 1 OS=Homo sapiens OX=9606 GN=ALDH1A1 PE=1 SV=2	1.314	0.267951	1.32731e+07	6.90411e+06	8.18142e+06	3.4238e+07	9.34729e+06	9.07595e+06	1.09734e+07	1.84036e+07	1.61643e+07	1.14318e+07	1.92413e+07	6.45296e+06	9.60086e+06	4.7897e+07	1.21222e+07	8.71546e+06	1.21182e+07	6.32e+07	1.25318e+07	1.73927e+07	4	5	2	7	6	4	7	9	8	4	Peak Found	Peak Found	Peak Found	High	High	Peak Found	High	High	High	Peak Found	1		0
High	O94788	5	ALDH1A2	Retinal dehydrogenase 2 OS=Homo sapiens OX=9606 GN=ALDH1A2 PE=1 SV=3	0.973	0.998787	159139	286599	302023	226723	282780	239474	205690	274084	464653	146318	231443	274210	361763	320802	365525	231189	228923	939812	354808	224062	2	1	3	1	3	1	2	2	2	1	Peak Found	Peak Found	Peak Found	Peak Found	Peak Found	Peak Found	Peak Found	Peak Found	Peak Found	Peak Found	1		0
High	P47895	15	ALDH1A3	Aldehyde dehydrogenase family 1 member A3 OS=Homo sapiens OX=9606 GN=ALDH1A3 PE=1 SV=2	1.448	0.0489833	1.35039e+07	5.76291e+06	7.6616e+06	5.32189e+06	3.6501e+06	1.01637e+07	6.86578e+06	6.57958e+06	1.84063e+07	9.83169e+06	1.95538e+07	5.39104e+06	9.01116e+06	7.40517e+06	4.7412e+06	9.79346e+06	7.56556e+06	2.28087e+07	1.42278e+07	1.50591e+07	15	12	13	11	10	14	13	13	14	14	High	High	High	High	High	High	High	High	High	High	1		0
High	P30837	11	ALDH1B1	Aldehyde dehydrogenase X, mitochondrial OS=Homo sapiens OX=9606 GN=ALDH1B1 PE=1 SV=3	1.184	0.696977	8.42003e+06	8.558e+06	1.22483e+07	1.08796e+07	9.96797e+06	9.50714e+06	1.1229e+07	1.30877e+07	9.48644e+06	1.3281e+07	1.2176e+07	7.95027e+06	1.4412e+07	1.52239e+07	1.30579e+07	9.17944e+06	1.22421e+07	4.52353e+07	7.36851e+06	2.05558e+07	9	10	10	10	10	10	10	11	9	11	High	High	High	High	High	High	High	High	High	High	1		0
High	O75891	1	ALDH1L1	Cytosolic 10-formyltetrahydrofolate dehydrogenase OS=Homo sapiens OX=9606 GN=ALDH1L1 PE=1 SV=2																																	Not Found	Not Found	Not Found	Not Found	Not Found	Not Found	Not Found	Not Found	High	Not Found	1		0
High	Q3SY69	10	ALDH1L2	Mitochondrial 10-formyltetrahydrofolate dehydrogenase OS=Homo sapiens OX=9606 GN=ALDH1L2 PE=1 SV=2	0.664	0.0300008	5.8572e+06	8.51045e+06	7.68408e+06	8.98472e+06	8.98931e+06	6.84231e+06	6.17287e+06	5.58304e+06	6.53431e+06	6.85983e+06	8.48623e+06	7.92286e+06	9.0919e+06	1.26238e+07	1.16942e+07	6.59535e+06	6.76584e+06	1.8455e+07	5.0563e+06	1.06366e+07	4	7	8	9	8	6	4	7	6	6	Peak Found	High	High	High	High	Peak Found	Peak Found	High	Peak Found	Peak Found	1		0
High	P05091	18	ALDH2	Aldehyde dehydrogenase, mitochondrial OS=Homo sapiens OX=9606 GN=ALDH2 PE=1 SV=2	1.229	0.369531	2.47486e+07	2.37287e+07	3.69013e+07	2.88075e+07	3.39881e+07	2.8906e+07	4.51948e+07	3.60594e+07	4.1918e+07	4.25978e+07	3.60555e+07	2.20287e+07	4.39228e+07	4.03389e+07	4.37687e+07	2.78945e+07	4.96055e+07	1.24752e+08	3.24061e+07	6.569e+07	20	20	21	18	20	21	20	19	21	20	High	High	High	High	High	High	High	High	High	High	1		0
High	P30838	3	ALDH3A1	Aldehyde dehydrogenase, dimeric NADP-preferring OS=Homo sapiens OX=9606 GN=ALDH3A1 PE=1 SV=3	1.161	0.893492	286199	1.04258e+06	782241	273634	914262	355563	1.04589e+06	451888	130160	408817	408239	971459	918432	380399	1.20213e+06	341325	1.1407e+06	1.54171e+06	100498	634246	2	3	3	1	3	2	3	2	1	2	Peak Found	Peak Found	Peak Found	Peak Found	High	Peak Found	High	Peak Found	High	Peak Found	1		0
High	P51648	11	ALDH3A2	Aldehyde dehydrogenase family 3 member A2 OS=Homo sapiens OX=9606 GN=ALDH3A2 PE=1 SV=1	0.837	0.655782	1.81066e+07	2.33328e+07	2.14008e+07	1.72596e+07	2.5312e+07	1.96229e+07	2.20244e+07	1.66606e+07	2.43826e+07	2.09628e+07	2.6086e+07	2.16612e+07	2.50221e+07	2.41465e+07	3.3148e+07	1.9053e+07	2.39714e+07	5.79794e+07	1.89255e+07	3.24414e+07	10	11	11	11	12	10	10	9	11	11	High	High	High	High	High	High	High	High	High	High	1		0
High	P30038	17	ALDH4A1	Delta-1-pyrroline-5-carboxylate dehydrogenase, mitochondrial OS=Homo sapiens OX=9606 GN=ALDH4A1 PE=1 SV=3	1.001	1	1.87542e+07	2.24435e+07	2.69701e+07	2.02766e+07	2.76487e+07	2.25643e+07	2.62371e+07	2.55384e+07	2.32846e+07	2.65552e+07	2.69091e+07	2.10041e+07	3.18031e+07	2.82792e+07	3.59832e+07	2.16513e+07	2.89123e+07	8.82156e+07	1.79351e+07	4.0706e+07	16	16	17	17	17	17	16	17	17	17	High	High	High	High	High	High	High	High	High	High	1		0
High	P51649	2	ALDH5A1	Succinate-semialdehyde dehydrogenase, mitochondrial OS=Homo sapiens OX=9606 GN=ALDH5A1 PE=1 SV=2	9.362	2.30261e-16			209253		186447			77532	142379	183409			241254		246864			263337	111106	284423			1		1			1	1	1	Not Found	Not Found	Peak Found	Not Found	Peak Found	Not Found	Not Found	Peak Found	Peak Found	Peak Found	1		0
High	Q02252	7	ALDH6A1	Methylmalonate-semialdehyde dehydrogenase [acylating], mitochondrial OS=Homo sapiens OX=9606 GN=ALDH6A1 PE=1 SV=2	1.082	0.974019	517388	733740	1.77701e+06	478724	750526	992885	1.04687e+06	629303	505247	1.00055e+06	744254	688481	2.08651e+06	667663	972929	953808	1.15011e+06	2.14502e+06	393606	1.53479e+06	3	4	6	4	4	4	4	2	2	3	Peak Found	High	High	Peak Found	High	Peak Found	High	High	High	High	1		0
High	P49419	26	ALDH7A1	Alpha-aminoadipic semialdehyde dehydrogenase OS=Homo sapiens OX=9606 GN=ALDH7A1 PE=1 SV=5	1.192	0.531934	7.53234e+07	8.16296e+07	9.40957e+07	7.36539e+07	9.84367e+07	9.61136e+07	1.21225e+08	7.54825e+07	8.52859e+07	1.05363e+08	1.09217e+08	7.63709e+07	1.11e+08	103143428	1.27746e+08	9.2592e+07	1.33066e+08	2.57448e+08	6.59761e+07	1.62492e+08	30	29	31	29	31	30	31	30	32	30	High	High	High	High	High	High	High	High	High	High	1		0
High	P49189	14	ALDH9A1	4-trimethylaminobutyraldehyde dehydrogenase OS=Homo sapiens OX=9606 GN=ALDH9A1 PE=1 SV=3	1.016	0.998787	3.41293e+07	3.62081e+07	3.4681e+07	2.82038e+07	3.38072e+07	2.9812e+07	3.98166e+07	3.56316e+07	3.1518e+07	3.77362e+07	4.88997e+07	3.3733e+07	4.05641e+07	3.93793e+07	4.40477e+07	2.8801e+07	4.35346e+07	1.22404e+08	2.44917e+07	5.82214e+07	16	16	16	15	16	16	15	16	18	15	High	High	High	High	High	High	High	High	High	High	1	Met-loss+Acetyl [N-Term]	0
High	P04075	23	ALDOA	Fructose-bisphosphate aldolase A OS=Homo sapiens OX=9606 GN=ALDOA PE=1 SV=2	1.115	0.837553	8.42453e+08	7.91628e+08	8.46707e+08	6.85899e+08	7.10936e+08	8.75065e+08	8.63619e+08	7.40528e+08	8.72095e+08	8.9416e+08	1.21431e+09	7.46371e+08	9.96895e+08	963871260	9.23314e+08	8.43493e+08	9.52901e+08	2.51767e+09	6.68304e+08	1.37191e+09	38	36	38	37	36	38	37	36	37	37	High	High	High	High	High	High	High	High	High	High	1	Met-loss+Acetyl [N-Term]	0
High	P09972	12	ALDOC	Fructose-bisphosphate aldolase C OS=Homo sapiens OX=9606 GN=ALDOC PE=1 SV=2	0.812	0.431499	2.80869e+07	2.9951e+07	3.03683e+07	2.24803e+07	2.73875e+07	2.83993e+07	2.84438e+07	2.4173e+07	2.74029e+07	2.77095e+07	4.10355e+07	2.78739e+07	3.60291e+07	3.16491e+07	3.55932e+07	2.74571e+07	3.10381e+07	8.20189e+07	2.12939e+07	4.27701e+07	14	13	14	11	15	12	11	11	14	13	High	High	High	High	High	High	High	High	High	High	1		0
High	Q9BT22	4	ALG1	Chitobiosyldiphosphodolichol beta-mannosyltransferase OS=Homo sapiens OX=9606 GN=ALG1 PE=1 SV=2	1.283	0.349989	1.94955e+06	1.0772e+06	3.64033e+06	1.14855e+06	1.75402e+06	1.4698e+06	3.58215e+06	3.69013e+06	2.43281e+06	1.98924e+06	2.77922e+06	1.00864e+06	4.26709e+06	1.59584e+06	2.26172e+06	1.4229e+06	3.96089e+06	1.26517e+07	1.84454e+06	3.06211e+06	3	2	4	2	3	3	4	4	3	3	High	Peak Found	High	High	High	Peak Found	High	High	High	High	1		0
High	Q2TAA5	2	ALG11	GDP-Man:Man(3)GlcNAc(2)-PP-Dol alpha-1,2-mannosyltransferase OS=Homo sapiens OX=9606 GN=ALG11 PE=1 SV=2																																	Not Found	Not Found	Not Found	Not Found	Not Found	Not Found	Not Found	Not Found	High	High	1		0.001
High	Q9H553	4	ALG2	Alpha-1,3/1,6-mannosyltransferase ALG2 OS=Homo sapiens OX=9606 GN=ALG2 PE=1 SV=1	1.106	0.880235	5.24041e+06	5.73735e+06	5.57193e+06	5.65636e+06	6.02933e+06	5.72687e+06	5.71056e+06	4.29284e+06	5.86556e+06	5.88478e+06	7.511e+06	5.46563e+06	6.54003e+06	7.94416e+06	7.81067e+06	5.50919e+06	6.33906e+06	1.46057e+07	4.44793e+06	9.02101e+06	4	4	4	4	4	4	3	4	4	4	High	High	High	High	High	High	High	High	High	High	1		0
High	Q92685	1	ALG3	Dol-P-Man:Man(5)GlcNAc(2)-PP-Dol alpha-1,3-mannosyltransferase OS=Homo sapiens OX=9606 GN=ALG3 PE=1 SV=1	1.019	0.999943	224576	239769	286270	310880	267930	255866	255627	316683	343095	268989	321146	224291	337217	430912	351113	241628	283545	1.10522e+06	265552	408652	1	1	1	1	1	1	1	1	1	1	High	Peak Found	Peak Found	High	High	High	High	High	High	High	1		0.003
High	Q9Y673	8	ALG5	Dolichyl-phosphate beta-glucosyltransferase OS=Homo sapiens OX=9606 GN=ALG5 PE=1 SV=1	1.06	0.96612	2.61453e+06	3.77634e+06	2.83468e+06	2.4961e+06	3.1981e+06	4.68006e+06	3.30174e+06	4.67738e+06	4.05117e+06	2.49421e+06	3.78076e+06	3.51367e+06	3.34334e+06	3.48613e+06	4.13535e+06	4.53156e+06	3.605e+06	1.62768e+07	3.13753e+06	3.84898e+06	6	7	7	6	6	6	7	7	7	6	High	High	High	High	High	Peak Found	High	High	High	High	1		0
High	Q9H6U8	4	ALG9	Alpha-1,2-mannosyltransferase ALG9 OS=Homo sapiens OX=9606 GN=ALG9 PE=1 SV=2	0.919	0.963134	319846	699500	667855	296284	736392	610730	735798	594548	566496	838214	464038	653535	782758	414836	961035	586014	809322	2.03155e+06	442630	1.28598e+06	2	4	4	2	4	3	4	4	3	4	Peak Found	High	Peak Found	Peak Found	High	Peak Found	High	High	Peak Found	High	1		0
High	Q6P6C2	3	ALKBH5	RNA demethylase ALKBH5 OS=Homo sapiens OX=9606 GN=ALKBH5 PE=1 SV=2	1.118	0.950389	631323	602210	397076	579181	604143	658642	670773	386686	302654	542473	928598	560187	476156	809172	779321	635687	730054	1.32504e+06	236621	850386	2	2	2	2	2	2	2	2	1	2	High	Peak Found	Peak Found	High	Peak Found	Peak Found	High	High	Peak Found	High	1	Met-loss+Acetyl [N-Term]	0
High	O15296	19	ALOX15B	Arachidonate 15-lipoxygenase B OS=Homo sapiens OX=9606 GN=ALOX15B PE=1 SV=3	1.69	0.000347209	5.81982e+06	1.03619e+07	1.40797e+07	4.02806e+06	9.29103e+06	1.71919e+07	1.67221e+07	7.82005e+06	8.26046e+06	1.84465e+07	8.44304e+06	9.64327e+06	1.66357e+07	5.64073e+06	1.21186e+07	1.65809e+07	1.82716e+07	2.66827e+07	6.40629e+06	2.8557e+07	15	19	18	14	18	19	19	16	16	19	High	High	High	High	High	High	High	High	High	High	1		0
High	Q60I27	2	ALS2CL	ALS2 C-terminal-like protein OS=Homo sapiens OX=9606 GN=ALS2CL PE=1 SV=1	1.195	0.781846	1.3132e+06	1.24482e+06	1.21057e+06	1.37107e+06	1.19628e+06	1.26441e+06	1.27824e+06	1.03198e+06	1.43752e+06	1.18566e+06	1.92698e+06	1.15365e+06	1.44664e+06	1.93433e+06	1.53925e+06	1.2199e+06	1.4085e+06	3.46616e+06	1.11231e+06	1.83391e+06	2	2	1	2	2	2	2	2	2	2	Peak Found	Peak Found	Peak Found	Peak Found	Peak Found	High	Peak Found	Peak Found	High	High	1		0.007
High	Q86V81	9	ALYREF	THO complex subunit 4 OS=Homo sapiens OX=9606 GN=ALYREF PE=1 SV=3	0.966	0.998787	2.10921e+07	2.54341e+07	1.69929e+07	2.51054e+07	2.89328e+07	2.51971e+07	2.43937e+07	2.32902e+07	1.91076e+07	1.975e+07	3.08102e+07	2.35918e+07	2.02101e+07	3.53588e+07	3.73342e+07	2.43869e+07	2.67728e+07	8.0856e+07	1.48792e+07	3.02304e+07	9	9	10	10	10	10	10	10	10	10	High	High	High	High	High	High	High	High	High	High	1		0
High	Q01433	5	AMPD2	AMP deaminase 2 OS=Homo sapiens OX=9606 GN=AMPD2 PE=1 SV=2	0.969	0.998787	4.00502e+06	3.88545e+06	4.26195e+06	4.27458e+06	3.88624e+06	4.749e+06	5.27871e+06	4.4133e+06	4.36867e+06	4.40141e+06	5.81302e+06	3.61156e+06	5.13685e+06	5.89949e+06	5.04675e+06	4.54936e+06	5.7257e+06	1.51905e+07	3.36673e+06	6.91065e+06	4	5	5	4	4	5	4	5	5	5	High	High	High	High	High	High	High	High	High	High	1		0
High	Q01432	5	AMPD3	AMP deaminase 3 OS=Homo sapiens OX=9606 GN=AMPD3 PE=1 SV=1	1.286	0.473151	1.94098e+06	1.54974e+06	1.78261e+06	1.06851e+06	1.62922e+06	2.39601e+06	2.00736e+06	1.4587e+06	1.78291e+06	2.16315e+06	2.7955e+06	1.44875e+06	2.11455e+06	1.48326e+06	2.12643e+06	2.28723e+06	2.21698e+06	5.07207e+06	1.38249e+06	3.30741e+06	5	4	5	3	4	4	5	3	4	4	Peak Found	Peak Found	High	Peak Found	High	High	High	High	High	High	1		0
High	P04745	1	AMY1A	Alpha-amylase 1 OS=Homo sapiens OX=9606 GN=AMY1A PE=1 SV=2	100	2.30261e-16										217352										334707										1	Not Found	Not Found	Not Found	Not Found	Not Found	Not Found	Not Found	Not Found	Not Found	High	1		0.008
High	Q9H1A4	4	ANAPC1	Anaphase-promoting complex subunit 1 OS=Homo sapiens OX=9606 GN=ANAPC1 PE=1 SV=1	0.906	0.927165	763172	748179	732797	938995	793466	585800	769498	663248	644771	639782	1.12048e+06	693822	871929	1.32123e+06	1.03308e+06	568770	839346	2.29092e+06	499795	990881	4	4	4	4	4	3	4	3	3	4	Peak Found	High	Peak Found	High	High	High	Peak Found	High	High	Peak Found	1		0
High	Q9UM13	1	ANAPC10	Anaphase-promoting complex subunit 10 OS=Homo sapiens OX=9606 GN=ANAPC10 PE=1 SV=1	0.985	1	1.80552e+06	1.77806e+06	1.54071e+06	1.60458e+06	1.72186e+06	1.7521e+06	1.62943e+06	1.63487e+06	1.74519e+06	1.69928e+06	2.64131e+06	1.65012e+06	1.83628e+06	2.26421e+06	2.22592e+06	1.68831e+06	1.79328e+06	5423846	1.35243e+06	2.62815e+06	1	1	1	1	1	1	1	1	1	1	Peak Found	Peak Found	Peak Found	High	Peak Found	Peak Found	Peak Found	Peak Found	Peak Found	Peak Found	1		0.009
High	Q9UJX6	1	ANAPC2	Anaphase-promoting complex subunit 2 OS=Homo sapiens OX=9606 GN=ANAPC2 PE=1 SV=1	1.173	0.879718	304703	460261	339602	427730	349096	774353	347714	501738	414958	393106	434188	429261	393820	595532	461140	749032	377980	1.66934e+06	322456	612044	1	1	1	1	1	1	1	1	1	1	Peak Found	Peak Found	Peak Found	Peak Found	Peak Found	Peak Found	Peak Found	Peak Found	Peak Found	Peak Found	1		0.002
High	Q9UJX5	4	ANAPC4	Anaphase-promoting complex subunit 4 OS=Homo sapiens OX=9606 GN=ANAPC4 PE=1 SV=2	0.949	0.997057	830183	805144	560692	667225	658050	669338	387985	453133	849027	147832	1.21501e+06	755350	661529	936208	846640	644309	430875	1.56104e+06	656220	229886	4	3	4	2	3	3	2	4	3	2	Peak Found	High	High	High	Peak Found	Peak Found	High	Peak Found	High	Peak Found	1		0
High	Q9UJX4	2	ANAPC5	Anaphase-promoting complex subunit 5 OS=Homo sapiens OX=9606 GN=ANAPC5 PE=1 SV=2	0.737	0.54788	257305	223946	209927	256019	269765	248826	349779	114341		154752	378211	208509	254787	355042	345265	240053	383487	389131		245860	1	1	1	1	1	1	1	1		1	High	Peak Found	Peak Found	Peak Found	Peak Found	Peak Found	Peak Found	Peak Found	Not Found	Peak Found	1		0.001
High	Q9UJX3	11	ANAPC7	Anaphase-promoting complex subunit 7 OS=Homo sapiens OX=9606 GN=ANAPC7 PE=1 SV=4	0.927	0.970388	3.15325e+06	2.81546e+06	2.17945e+06	3.55381e+06	2.42727e+06	2.52021e+06	2.04937e+06	2.53183e+06	2.19391e+06	2.07888e+06	4.5671e+06	2.63197e+06	2.56959e+06	4.99394e+06	3.14915e+06	2.42935e+06	2.25478e+06	8.60043e+06	1.69631e+06	3.19394e+06	8	8	7	8	8	7	6	8	7	6	High	High	High	High	High	High	High	High	High	High	1		0
High	Q9BY76	1	ANGPTL4	Angiopoietin-related protein 4 OS=Homo sapiens OX=9606 GN=ANGPTL4 PE=1 SV=2	100	2.30261e-16	68096.4		94770.4			155835	132752	206938	156702	142604	98273.1		110583			146700	149402	719572	121362	214341	1		1			1	1	1	1	1	Peak Found	Not Found	Peak Found	Not Found	Not Found	Peak Found	Peak Found	High	Peak Found	Peak Found	1		0.008
High	Q12955	6	ANK3	Ankyrin-3 OS=Homo sapiens OX=9606 GN=ANK3 PE=1 SV=3	0.945	0.996655	176345	413089	205439	158320	356575	138710	325519	290313	108620	284369	256792	384112	242720	223194	463696	133607	356751	983072	84156.9	441237	2	3	2	2	3	1	3	3	1	3	Peak Found	High	Peak Found	High	High	Peak Found	High	Peak Found	Peak Found	High	1		0
High	Q9P2R3	21	ANKFY1	Rabankyrin-5 OS=Homo sapiens OX=9606 GN=ANKFY1 PE=1 SV=2	1.254	0.417038	5.33492e+06	6.83945e+06	5.97627e+06	4.9218e+06	6.64924e+06	7.1746e+06	7.97402e+06	5.63101e+06	7.13608e+06	7.16869e+06	7.74448e+06	6.39038e+06	7.09852e+06	6.87764e+06	8.59007e+06	6.90548e+06	8.76031e+06	1.93599e+07	5.48918e+06	1.10132e+07	16	15	16	12	15	15	16	16	16	14	High	High	High	High	High	High	High	High	High	High	1		0
High	Q8IWZ3	3	ANKHD1	Ankyrin repeat and KH domain-containing protein 1 OS=Homo sapiens OX=9606 GN=ANKHD1 PE=1 SV=1	0.818	0.638492	1.09012e+06	1.33539e+06	1.09557e+06	471182	727331	470062	393079	190948	340598	393559	1.58219e+06	1.23744e+06	1.28036e+06	660899	953289	450766	429854	674662	265756	602844	4	4	4	3	3	3	2	1	2	2	High	High	High	High	High	High	High	Peak Found	Peak Found	Peak Found	1		0
High	Q86XL3	15	ANKLE2	Ankyrin repeat and LEM domain-containing protein 2 OS=Homo sapiens OX=9606 GN=ANKLE2 PE=1 SV=4	0.964	0.998787	6.70615e+06	8.32142e+06	4.5127e+06	1.03015e+07	8.87298e+06	6.73441e+06	5.18283e+06	6.50834e+06	4.30976e+06	4.15851e+06	9.74389e+06	7.88069e+06	5.33703e+06	1.45247e+07	1.14822e+07	6.49135e+06	5.7432e+06	2.20642e+07	3.33377e+06	6.39208e+06	12	11	13	12	10	10	9	12	11	12	High	High	High	High	High	High	High	High	High	High	1		0
High	Q8IZ07	5	ANKRD13A	Ankyrin repeat domain-containing protein 13A OS=Homo sapiens OX=9606 GN=ANKRD13A PE=1 SV=3	1.027	1	657756	724040	1.03794e+06	640148	491297	723091	769896	802009	564132	615661	942511	675090	1.21769e+06	890305	645958	696705	846408	2717655	437130	960426	3	3	4	3	3	3	4	3	3	3	High	High	High	High	High	High	Peak Found	High	Peak Found	High	1		0
High	O75179	5	ANKRD17	Ankyrin repeat domain-containing protein 17 OS=Homo sapiens OX=9606 GN=ANKRD17 PE=1 SV=3	0.945	0.977464	1.47236e+06	613365	584058	1.01674e+06	697038	1.20675e+06	1.51524e+06	812637	959488	953520	2.12879e+06	570348	690201	1.41777e+06	903681	1.15581e+06	1.6797e+06	2.84942e+06	741042	1.46108e+06	5	2	2	4	3	4	5	3	4	4	High	High	High	High	High	High	High	High	High	High	1		0
High	O15084	4	ANKRD28	Serine/threonine-protein phosphatase 6 regulatory ankyrin repeat subunit A OS=Homo sapiens OX=9606 GN=ANKRD28 PE=1 SV=5	0.84	0.870572	423189	162640	456926	149994	138629	645380	761349	163715	633543	146605	617494	150937	539541	210508	179279	620434	835753	562250	491428	227952	3	2	3	2	2	2	3	2	2	2	High	High	Peak Found	Peak Found	High	High	Peak Found	High	Peak Found	High	1		0
High	Q92625	2	ANKS1A	Ankyrin repeat and SAM domain-containing protein 1A OS=Homo sapiens OX=9606 GN=ANKS1A PE=1 SV=4	0.809	0.80076	307673	241075	342573	301005	266260	272745	254000	243611	238068	268293	454870	226627	408497	423962	341885	262099	277840	825170	185187	412307	1	1	1	1	1	1	1	1	1	1	Peak Found	Peak Found	High	Peak Found	High	Peak Found	Peak Found	High	Peak Found	Peak Found	1		0.006
High	Q9H8Y5	3	ANKZF1	Ankyrin repeat and zinc finger domain-containing protein 1 OS=Homo sapiens OX=9606 GN=ANKZF1 PE=1 SV=1	0.799	0.78079	434040	431639	506383	496898	390484	395664	206563	326686	302993	397246	622987	400692	589133	694514	515533	383689	224305	1.12609e+06	236479	614982	2	2	2	2	2	2	1	2	2	2	Peak Found	High	High	High	High	Peak Found	Peak Found	High	Peak Found	Peak Found	1		0
High	Q9NQW6	25	ANLN	Anillin OS=Homo sapiens OX=9606 GN=ANLN PE=1 SV=2	1.339	0.222468	6.29492e+06	3.34435e+06	2.20813e+06	6.81599e+06	2.45216e+06	4.20719e+06	3.73406e+06	3.42699e+06	4.23267e+06	3.73928e+06	9.05173e+06	3.14446e+06	2.61066e+06	9.54213e+06	3.18088e+06	4.06502e+06	4.10757e+06	1.18184e+07	3.26482e+06	5.75608e+06	18	14	11	18	9	14	14	16	14	15	High	High	Peak Found	High	Peak Found	High	High	High	High	High	1		0
High	Q9NW15	7	ANO10	Anoctamin-10 OS=Homo sapiens OX=9606 GN=ANO10 PE=1 SV=2	1.252	0.429459	2.58474e+06	2.14361e+06	2.8856e+06	2.16247e+06	2.71696e+06	3.07764e+06	2.55897e+06	2.64202e+06	2.80432e+06	3.3825e+06	3.78127e+06	1.99991e+06	3.42756e+06	3.02851e+06	3.50716e+06	2.96519e+06	2.81392e+06	9.06738e+06	2.15819e+06	5.206e+06	7	6	7	6	7	7	6	7	6	7	High	High	High	High	High	High	High	High	High	High	1		0
High	Q4KMQ2	15	ANO6	Anoctamin-6 OS=Homo sapiens OX=9606 GN=ANO6 PE=1 SV=2	0.984	1	6.61727e+06	5.51151e+06	6.40661e+06	4.17259e+06	6.58496e+06	6.699e+06	5.12589e+06	6.48546e+06	6.28879e+06	7.73658e+06	9.58594e+06	5.16648e+06	7.61504e+06	5.85047e+06	8.49893e+06	6.44232e+06	5.66823e+06	2.22948e+07	4.84036e+06	1.1929e+07	14	12	14	12	13	14	12	14	13	14	High	High	High	High	High	High	High	High	High	High	1		0
High	P39687	7	ANP32A	Acidic leucine-rich nuclear phosphoprotein 32 family member A OS=Homo sapiens OX=9606 GN=ANP32A PE=1 SV=1	0.933	0.96612	2.03495e+07	2.35471e+07	2.6316e+07	2.25037e+07	2.59641e+07	1.92237e+07	3.45071e+07	2.11934e+07	2.0853e+07	2.43606e+07	2.94882e+07	2.21115e+07	3.09188e+07	31608666	3.37573e+07	1.85208e+07	3.79414e+07	7.13567e+07	1.60984e+07	3.7501e+07	7	7	7	6	6	7	7	6	7	7	High	High	High	High	High	High	High	High	High	High	1		0
High	Q92688	6	ANP32B	Acidic leucine-rich nuclear phosphoprotein 32 family member B OS=Homo sapiens OX=9606 GN=ANP32B PE=1 SV=1	0.872	0.826117	3.438e+07	4.33035e+07	4.1654e+07	4.14929e+07	4.22814e+07	3.52874e+07	3.95845e+07	3.61575e+07	3.04379e+07	3.51532e+07	4.9094e+07	4.06002e+07	4.88113e+07	5.79322e+07	5.45695e+07	3.41538e+07	4.36052e+07	1.26059e+08	2.32853e+07	5.37573e+07	5	6	6	6	6	6	6	5	6	5	High	High	High	High	High	High	High	High	High	High	1		0
High	Q9BTT0	7	ANP32E	Acidic leucine-rich nuclear phosphoprotein 32 family member E OS=Homo sapiens OX=9606 GN=ANP32E PE=1 SV=1	0.714	0.133645	6.91268e+06	6.61924e+06	5.74784e+06	5.73914e+06	4.98302e+06	4.02316e+06	5.31404e+06	4.18277e+06	4.30167e+06	4.84575e+06	1.01018e+07	6.16218e+06	6.94564e+06	7.97984e+06	6.45065e+06	3.86975e+06	5.7671e+06	1.43114e+07	3.3186e+06	7.59863e+06	7	6	4	5	7	4	6	6	6	7	High	High	High	High	High	High	High	High	High	High	1		0
High	P15144	17	ANPEP	Aminopeptidase N OS=Homo sapiens OX=9606 GN=ANPEP PE=1 SV=4	1.55	0.00674731	3.18727e+06	5.10329e+06	1.22171e+07	5.32293e+06	9.03183e+06	7.0691e+06	9.58592e+06	7.9558e+06	5.32996e+06	1.45739e+07	4.60815e+06	4.80599e+06	1.43723e+07	7.45297e+06	1.16777e+07	6.73754e+06	1.06346e+07	2.74693e+07	4.11899e+06	2.22395e+07	9	11	16	13	14	12	15	15	10	16	High	High	High	High	High	High	High	High	High	High	1		0
High	P58335	9	ANTXR2	Anthrax toxin receptor 2 OS=Homo sapiens OX=9606 GN=ANTXR2 PE=1 SV=5	1.048	0.994413	6.09087e+06	951332	193551	2.2446e+06	836487	2.24436e+06	1.49643e+06	1.71014e+06	4.89331e+06	427937	8.75156e+06	895732	227168	3.13389e+06	1.08383e+06	2.1618e+06	1.64149e+06	5.73299e+06	3.73504e+06	663982	7	5	2	5	5	7	6	5	6	3	High	High	Peak Found	High	High	High	High	High	High	Peak Found	1		0
High	P04083	29	ANXA1	Annexin A1 OS=Homo sapiens OX=9606 GN=ANXA1 PE=1 SV=2	1.654	0.000210039	1.35222e+09	9.27305e+08	1.25391e+09	7.83125e+08	7.40097e+08	1.64008e+09	1.41553e+09	1.17411e+09	1.87315e+09	1.67862e+09	1.95905e+09	8.64769e+08	1.48158e+09	1.09347e+09	9.61876e+08	1.58085e+09	1.55143e+09	4.01359e+09	1.44576e+09	2.60261e+09	41	44	44	42	43	42	43	41	43	43	High	High	High	High	High	High	High	High	High	High	1	Met-loss+Acetyl [N-Term]	0
High	P50995	20	ANXA11	Annexin A11 OS=Homo sapiens OX=9606 GN=ANXA11 PE=1 SV=1	0.973	0.998787	4.56372e+07	3.30286e+07	3.5636e+07	3.31434e+07	3.13667e+07	3.20943e+07	3.16349e+07	4.5744e+07	4.54557e+07	3.75259e+07	6.56988e+07	3.07344e+07	4.20289e+07	4.62793e+07	4.08049e+07	3.10541e+07	3.45858e+07	1.57328e+08	3.52854e+07	57864740	20	18	20	19	19	17	19	20	19	20	High	High	High	High	High	High	High	High	High	High	1		0
High	P27216	1	ANXA13	Annexin A13 OS=Homo sapiens OX=9606 GN=ANXA13 PE=1 SV=3	1.002	0.999215	4.58217e+06	5.53601e+06	4.79973e+06	4.67161e+06	5.76999e+06	5.54113e+06	5.68619e+06	4.67897e+06	6.54316e+06	4.94592e+06	6687217	5143075	5.70819e+06	6586847	7480406	5.3374e+06	6251212	15426463	5069607	7658328	1	1	1	1	1	1	1	1	1	1	Peak Found	High	Peak Found	Peak Found	Peak Found	Peak Found	Peak Found	High	High	Peak Found	1		0.002
High	P07355	32	ANXA2	Annexin A2 OS=Homo sapiens OX=9606 GN=ANXA2 PE=1 SV=2	1.31	0.148765	2.91525e+09	2.38425e+09	2.77192e+09	2.37458e+09	2.35424e+09	3.21841e+09	3.17369e+09	2.92164e+09	4.316e+09	3.28527e+09	4.19848e+09	2.22366e+09	3.27115e+09	3.31774e+09	3.0579e+09	3.1073e+09	3.4771e+09	9.98903e+09	3.32399e+09	5.07057e+09	47	47	48	47	48	46	47	48	48	46	High	High	High	High	High	High	High	High	High	High	1	Met-loss+Acetyl [N-Term]	0
High	P12429	21	ANXA3	Annexin A3 OS=Homo sapiens OX=9606 GN=ANXA3 PE=1 SV=3	1.208	0.462081	2.65686e+08	1.84689e+08	2.22722e+08	1.81979e+08	1.79643e+08	2.26291e+08	1.94553e+08	2.30506e+08	3.27444e+08	2.25042e+08	3.84083e+08	1.72199e+08	2.62526e+08	2.54404e+08	2.34262e+08	2.18467e+08	2.12344e+08	7.83149e+08	2.54246e+08	3.48322e+08	26	27	27	27	28	26	27	28	27	28	High	High	High	High	High	High	High	High	High	High	1	Met-loss+Acetyl [N-Term]	0
High	P09525	20	ANXA4	Annexin A4 OS=Homo sapiens OX=9606 GN=ANXA4 PE=1 SV=4	1.202	0.486846	5.56727e+07	5.23512e+07	6.8218e+07	5.58757e+07	6.14767e+07	6.0651e+07	7.16766e+07	6.74362e+07	6.89096e+07	7.52403e+07	7.98483e+07	4.90251e+07	8.00821e+07	7.79956e+07	7.99745e+07	5.86202e+07	7.85618e+07	2.31935e+08	5.29334e+07	1.15823e+08	18	20	18	20	20	19	19	20	18	19	High	High	High	High	High	High	High	High	High	High	1		0
High	P08758	21	ANXA5	Annexin A5 OS=Homo sapiens OX=9606 GN=ANXA5 PE=1 SV=2	0.979	0.999943	2.47491e+08	2.69598e+08	3.06702e+08	2.62702e+08	2.5156e+08	2.36909e+08	2.52548e+08	2.91085e+08	2.50925e+08	2.80752e+08	3.59182e+08	2.52622e+08	3.6324e+08	3.6753e+08	3.25617e+08	2.28149e+08	2.7802e+08	9.92887e+08	1.92775e+08	4.3411e+08	29	27	27	29	28	26	27	29	26	29	High	High	High	High	High	High	High	High	High	High	1		0
High	P08133	22	ANXA6	Annexin A6 OS=Homo sapiens OX=9606 GN=ANXA6 PE=1 SV=3	0.931	0.960306	2.98505e+07	2.18062e+07	2.38156e+07	2.53405e+07	1.90214e+07	2.40593e+07	2.00766e+07	2.66622e+07	3.51666e+07	2.53134e+07	4.358e+07	2.05273e+07	2.81926e+07	3.54415e+07	2.4444e+07	2.30344e+07	2.21205e+07	9.06246e+07	2.72486e+07	3.88714e+07	21	21	20	21	17	20	21	21	20	20	High	High	High	High	High	High	High	High	High	High	1		0
High	P20073	16	ANXA7	Annexin A7 OS=Homo sapiens OX=9606 GN=ANXA7 PE=1 SV=3	1.03	0.996655	2.85033e+07	2.68925e+07	3.27495e+07	2.74696e+07	2.96614e+07	2.67533e+07	2.6856e+07	3.44932e+07	3.38084e+07	3.29441e+07	4.09996e+07	2.53896e+07	3.85559e+07	3.85284e+07	3.84962e+07	2.57397e+07	2.96773e+07	1.17475e+08	2.61032e+07	5.04733e+07	17	15	17	16	17	17	16	17	16	17	High	High	High	High	High	High	High	High	High	High	1		0
High	P13928	2	ANXA8	Annexin A8 OS=Homo sapiens OX=9606 GN=ANXA8 PE=1 SV=3	1.143	0.78397	4.78892e+06	8.09261e+06	5.47475e+06	6.31575e+06	4.59686e+06	8.84063e+06	6.00809e+06	6.65764e+06	5.59095e+06	5.79804e+06	6.91464e+06	7.54198e+06	6.46864e+06	8.76487e+06	6.01587e+06	8.52934e+06	6.54347e+06	2.23505e+07	4.30879e+06	9.09587e+06	2	3	2	2	2	2	2	2	2	3	High	High	High	High	High	High	High	High	High	High	1		0
High	Q5VT79	2	ANXA8L1	Annexin A8-like protein 1 OS=Homo sapiens OX=9606 GN=ANXA8L1 PE=2 SV=2	1.152	0.79135	1.29048e+07	7.5945e+06	1.05271e+07	9.23734e+06	5.82808e+06	9.66898e+06	7.62067e+06	1.09774e+07	1.15487e+07	1.11119e+07	1.87112e+07	7.07731e+06	1.25621e+07	1.28698e+07	7.54257e+06	9.33674e+06	8.34687e+06	3.64893e+07	8.83473e+06	1.74728e+07	2	2	2	2	2	2	2	2	2	2	High	High	High	High	High	High	High	High	High	High	1		0
High	Q10567	21	AP1B1	AP-1 complex subunit beta-1 OS=Homo sapiens OX=9606 GN=AP1B1 PE=1 SV=2	1.077	0.931336	4.9238e+07	5.93318e+07	5.59803e+07	5.40339e+07	6.08487e+07	5.44125e+07	5.84785e+07	4.44627e+07	5.39342e+07	5.14861e+07	7.07166e+07	5.5296e+07	6.53074e+07	7.52983e+07	7.97399e+07	5.264e+07	6.39159e+07	1.52535e+08	4.17401e+07	7.96251e+07	21	19	19	22	21	22	19	21	21	20	High	High	High	High	High	High	High	High	High	High	1		0
High	O43747	22	AP1G1	AP-1 complex subunit gamma-1 OS=Homo sapiens OX=9606 GN=AP1G1 PE=1 SV=5	1.073	0.944463	2.29758e+07	2.43703e+07	2.42941e+07	2.29259e+07	2.3391e+07	2.52683e+07	2.40792e+07	1.90633e+07	2.44475e+07	2.78658e+07	3.32185e+07	2.26943e+07	2.86385e+07	3.21113e+07	3.03678e+07	2.44237e+07	2.63855e+07	6.54228e+07	1.89368e+07	4.28697e+07	21	21	21	21	20	21	20	21	21	23	High	High	High	High	High	High	High	High	High	High	1		0
High	O75843	9	AP1G2	AP-1 complex subunit gamma-like 2 OS=Homo sapiens OX=9606 GN=AP1G2 PE=1 SV=1	1.024	0.994413	3.30654e+06	2.67985e+06	2.5941e+06	2.646e+06	2.1117e+06	2.24687e+06	3.27232e+06	1.81268e+06	2.25348e+06	2.21193e+06	4.8234e+06	2.50095e+06	3.09169e+06	3.69984e+06	2.7455e+06	2.16275e+06	3.58123e+06	6.27365e+06	1.74835e+06	3.38785e+06	7	7	6	7	6	6	7	5	5	6	High	High	High	High	High	High	High	High	High	High	1		0
High	Q9BXS5	11	AP1M1	AP-1 complex subunit mu-1 OS=Homo sapiens OX=9606 GN=AP1M1 PE=1 SV=3	1.024	0.998787	1.0016e+07	1.09991e+07	1.09592e+07	1.12135e+07	1.26921e+07	1.12369e+07	1.24086e+07	1.05755e+07	1.20762e+07	1.27813e+07	1.45433e+07	1.01979e+07	1.29507e+07	1.57124e+07	1.63665e+07	1.08581e+07	1.36289e+07	3.66846e+07	9.36366e+06	1.96697e+07	10	10	10	11	11	11	11	12	11	12	High	High	High	High	High	High	High	High	High	High	1	Met-loss+Acetyl [N-Term]	0
High	Q9Y6Q5	9	AP1M2	AP-1 complex subunit mu-2 OS=Homo sapiens OX=9606 GN=AP1M2 PE=1 SV=4	1.128	0.827782	4.54216e+06	5.22439e+06	3.67773e+06	3.61211e+06	4.5036e+06	5.80626e+06	5.15292e+06	4.43651e+06	4.92129e+06	5.00554e+06	6.63722e+06	4.84245e+06	4.37075e+06	5.07267e+06	5.84077e+06	5.61578e+06	5.63293e+06	1.52781e+07	3.82542e+06	7.73102e+06	8	8	8	6	8	8	8	8	8	9	High	High	High	High	High	High	High	High	High	High	1	Met-loss+Acetyl [N-Term]	0
High	P61966	4	AP1S1	AP-1 complex subunit sigma-1A OS=Homo sapiens OX=9606 GN=AP1S1 PE=1 SV=1	1.005	0.998787	4.47085e+06	3.24356e+06	4.60266e+06	4.44158e+06	4.79911e+06	4.65674e+06	5.18203e+06	2.7403e+06	3.05267e+06	4.96937e+06	6.46648e+06	3.01561e+06	5.39113e+06	6.23031e+06	6.3133e+06	4.51457e+06	5.63503e+06	9.27928e+06	2.37501e+06	7.68773e+06	4	4	4	4	4	4	4	4	3	4	High	High	High	High	High	High	High	High	High	High	1		0
High	P56377	1	AP1S2	AP-1 complex subunit sigma-2 OS=Homo sapiens OX=9606 GN=AP1S2 PE=1 SV=1	0.584	0.0970964		253505	192594	223923	209025	147924			175994	156749		236519	223914	312139	275799	142946			136644	244115		1	1	1	1	1			1	1	Not Found	Peak Found	Peak Found	Peak Found	Peak Found	Peak Found	Not Found	Not Found	Peak Found	Peak Found	1		0.001
High	Q96PC3	1	AP1S3	AP-1 complex subunit sigma-3 OS=Homo sapiens OX=9606 GN=AP1S3 PE=1 SV=1	0.01	2.30261e-16		130702	110280	642990	93807.4	698318						122723	131568	906084	120623	671879						1	1	1	1	1					High	High	High	High	High	High	High	Not Found	High	High	1		0.002
High	O95782	25	AP2A1	AP-2 complex subunit alpha-1 OS=Homo sapiens OX=9606 GN=AP2A1 PE=1 SV=3	1.037	0.989088	2.41397e+07	2.5772e+07	2.87727e+07	2.40404e+07	2.59523e+07	2.39059e+07	2.72125e+07	2.5536e+07	2.46988e+07	2.78032e+07	3.49454e+07	2.39733e+07	3.39766e+07	3.36008e+07	3.36032e+07	2.30757e+07	2.98538e+07	8.79588e+07	1.90565e+07	4.28972e+07	23	21	22	22	23	21	22	21	22	23	High	High	High	High	High	High	High	High	High	High	1		0
High	O94973	24	AP2A2	AP-2 complex subunit alpha-2 OS=Homo sapiens OX=9606 GN=AP2A2 PE=1 SV=2	1.031	0.996675	1.66953e+07	1.92677e+07	2.06289e+07	1.78339e+07	1.79041e+07	1.91309e+07	1.931e+07	2.09216e+07	2.05945e+07	1.94414e+07	2.41018e+07	1.79587e+07	2.42738e+07	2.49125e+07	2.33895e+07	1.84483e+07	2.11049e+07	7.09275e+07	1.59389e+07	30065134	19	19	21	24	22	21	22	21	21	21	High	High	High	High	High	High	High	High	High	High	1		0
High	P63010	25	AP2B1	AP-2 complex subunit beta OS=Homo sapiens OX=9606 GN=AP2B1 PE=1 SV=1	1.013	0.998787	3.42372e+07	3.26555e+07	3.35475e+07	3.58546e+07	3.43967e+07	3.38524e+07	3.80899e+07	3.3873e+07	3.39805e+07	3.45975e+07	5.00368e+07	3.03654e+07	3.99946e+07	5.01527e+07	4.43906e+07	3.2712e+07	4.18676e+07	1.1677e+08	2.60863e+07	5.37209e+07	26	24	24	26	26	22	25	28	25	25	High	High	High	High	High	High	High	High	High	High	1		0
High	Q96CW1	16	AP2M1	AP-2 complex subunit mu OS=Homo sapiens OX=9606 GN=AP2M1 PE=1 SV=2	1.068	0.961708	1.64518e+07	1.89168e+07	1.82734e+07	1.8325e+07	1.9716e+07	1.99026e+07	2.03514e+07	1.66513e+07	1.84393e+07	1.96702e+07	2.38226e+07	1.77129e+07	2.1651e+07	2.56753e+07	2.54294e+07	1.92223e+07	2.23843e+07	5.70835e+07	1.41661e+07	3.03061e+07	13	13	13	14	13	13	13	14	12	13	High	High	High	High	High	High	High	High	High	High	1		0
High	P53680	5	AP2S1	AP-2 complex subunit sigma OS=Homo sapiens OX=9606 GN=AP2S1 PE=1 SV=2	1.011	0.998787	5.15589e+06	4.39877e+06	5.08853e+06	6.44795e+06	5.64497e+06	6.16009e+06	5.86895e+06	6.13556e+06	5.37183e+06	6.87395e+06	7.42613e+06	4.09951e+06	5.95621e+06	8.99969e+06	7.39785e+06	5.95799e+06	6.39143e+06	20890510	4.1675e+06	1.06815e+07	5	3	5	5	5	5	5	5	5	5	High	High	High	High	High	High	High	High	High	High	1		0
High	O00203	18	AP3B1	AP-3 complex subunit beta-1 OS=Homo sapiens OX=9606 GN=AP3B1 PE=1 SV=3	1.068	0.953416	1.49163e+07	1.67686e+07	1.51571e+07	1.34484e+07	1.34538e+07	1.678e+07	1.31023e+07	1.44385e+07	1.83682e+07	1.65983e+07	2.17204e+07	15563692	1.79278e+07	1.88388e+07	1.7585e+07	1.62256e+07	1.42692e+07	4.92253e+07	1.42606e+07	2.56884e+07	17	18	18	16	17	17	15	18	18	18	High	High	High	High	High	High	High	High	High	High	1		0
High	Q13367	1	AP3B2	AP-3 complex subunit beta-2 OS=Homo sapiens OX=9606 GN=AP3B2 PE=1 SV=2	1.038	0.989186	1.54392e+07	1.5935e+07	1.41987e+07	1.45815e+07	1.6371e+07	1.59816e+07	1.83319e+07	1.46153e+07	1.60229e+07	1.64355e+07	22239582	14715449	16485263	20417340	21661350	15557009	19844390	51673108	12555003	25305142	1	1	1	1	1	1	1	1	1	1	Peak Found	Peak Found	High	High	Peak Found	Peak Found	High	Peak Found	Peak Found	Peak Found	1		0
High	O14617	29	AP3D1	AP-3 complex subunit delta-1 OS=Homo sapiens OX=9606 GN=AP3D1 PE=1 SV=1	1.095	0.902901	2.11043e+07	1.83013e+07	2.02194e+07	2.07343e+07	2.10061e+07	2.39098e+07	2.31952e+07	1.91437e+07	1.97194e+07	2.32802e+07	3.06366e+07	1.71357e+07	2.3945e+07	2.90891e+07	2.72857e+07	2.30309e+07	2.55333e+07	6.53642e+07	1.5241e+07	3.59012e+07	25	21	23	22	24	24	23	26	23	24	High	High	High	High	High	High	High	High	High	High	1		0
High	Q9Y2T2	16	AP3M1	AP-3 complex subunit mu-1 OS=Homo sapiens OX=9606 GN=AP3M1 PE=1 SV=1	1.158	0.785523	9.02815e+06	9.04355e+06	8.35474e+06	8.67158e+06	7.75201e+06	1.07244e+07	9.58944e+06	8.42443e+06	1.14368e+07	8.93483e+06	1.31113e+07	8.4509e+06	9.82368e+06	1.21308e+07	1.00655e+07	1.03119e+07	1.05317e+07	2.90545e+07	8.8697e+06	1.37059e+07	17	15	15	15	15	17	17	19	17	17	High	High	High	High	High	High	High	High	High	High	1		0
High	P53677	1	AP3M2	AP-3 complex subunit mu-2 OS=Homo sapiens OX=9606 GN=AP3M2 PE=1 SV=1	0.713	0.657824	96430.3		157555	158507	62347.6		68485.6	86377.5	82334.5	93904.2	139640		183077	223437	81805.9		75472.9	301120	62724	142635	1		1	1	1		1	1	1	1	High	Not Found	Peak Found	Peak Found	Peak Found	Not Found	Peak Found	Peak Found	Peak Found	Peak Found	1		0
High	Q92572	10	AP3S1	AP-3 complex subunit sigma-1 OS=Homo sapiens OX=9606 GN=AP3S1 PE=1 SV=1	1.079	0.944463	6.47482e+06	5.77589e+06	7.36532e+06	5.42182e+06	6.85338e+06	7.47527e+06	6.16503e+06	7.42698e+06	7.90835e+06	7.34712e+06	9.33483e+06	5.41076e+06	8.64522e+06	7.60031e+06	8.93581e+06	7.24206e+06	6.76711e+06	2.58169e+07	6.08725e+06	1.12516e+07	7	7	8	7	8	8	7	9	9	8	High	High	High	High	High	High	High	High	High	High	1		0
High	Q9Y587	1	AP4S1	AP-4 complex subunit sigma-1 OS=Homo sapiens OX=9606 GN=AP4S1 PE=1 SV=1	0.932	0.988013	219699	266722	234042	233231	268065	248605	244730	207789	267227	236136	321752	248473	285329	321434	343784	238823	266396	707680	203689	376416	1	1	1	1	1	1	1	1	1	1	High	High	High	High	High	High	High	High	High	High	1		0.003
High	O14727	2	APAF1	Apoptotic protease-activating factor 1 OS=Homo sapiens OX=9606 GN=APAF1 PE=1 SV=2	0.989	1	246666	196946		171464	234464	171453	231829	222881	203886	229093	348483	188791		240242	305049	165418	257098	757927	152781	349908	1	1		1	1	1	1	1	1	1	Peak Found	Peak Found	Not Found	Peak Found	High	Peak Found	Peak Found	Peak Found	Peak Found	Peak Found	1		0.002
High	P13798	25	APEH	Acylamino-acid-releasing enzyme OS=Homo sapiens OX=9606 GN=APEH PE=1 SV=4	0.973	0.999161	3.50515e+07	3.95633e+07	3.87449e+07	2.80922e+07	4.20917e+07	3.67354e+07	4.45155e+07	2.00019e+07	3.41382e+07	3.6954e+07	5.07305e+07	3.70282e+07	4.57111e+07	3.93664e+07	5.45816e+07	3.54223e+07	4.88906e+07	6.84928e+07	2.63041e+07	5.68736e+07	22	26	25	23	25	26	26	24	24	25	High	High	High	High	High	High	High	High	High	High	1		0
High	P27695	15	APEX1	DNA-(apurinic or apyrimidinic site) lyase OS=Homo sapiens OX=9606 GN=APEX1 PE=1 SV=2	0.873	0.803888	4.66408e+07	5.20897e+07	5.42493e+07	4.7238e+07	5.15279e+07	4.65602e+07	5.23929e+07	3.73639e+07	3.69315e+07	4.71616e+07	6.73785e+07	4.88585e+07	6.4044e+07	6.60324e+07	6.68958e+07	4.48465e+07	5.76775e+07	1.28331e+08	2.83533e+07	7.26586e+07	15	17	16	14	16	16	16	16	15	16	High	High	High	High	High	High	High	High	High	High	1		0
High	Q96BI3	1	APH1A	Gamma-secretase subunit APH-1A OS=Homo sapiens OX=9606 GN=APH1A PE=1 SV=1	0.889	0.945826		293972		260294	307663	260099	273404		299028	259485		271853		367455	393978	251249	301647		231868	399762		1		1	1	1	1		1	1	Not Found	Peak Found	Not Found	Peak Found	Peak Found	Peak Found	Peak Found	Not Found	Peak Found	High	1		0.005
High	Q9BZZ5	19	API5	Apoptosis inhibitor 5 OS=Homo sapiens OX=9606 GN=API5 PE=1 SV=3	0.812	0.482717	2.5351e+07	2.78121e+07	2.8052e+07	2.61831e+07	2.69884e+07	2.07853e+07	2.38e+07	2.18906e+07	1.96784e+07	2.39908e+07	3.6615e+07	2.60351e+07	3.29891e+07	3.66691e+07	3.52153e+07	2.00936e+07	2.60712e+07	7.47085e+07	1.51994e+07	3.71263e+07	16	19	16	17	19	17	17	18	16	16	High	High	High	High	High	High	High	High	High	High	1		0
High	Q96GX9	2	APIP	Methylthioribulose-1-phosphate dehydratase OS=Homo sapiens OX=9606 GN=APIP PE=1 SV=1	1.219	0.819629	338966	207367	229697	273701	223063	285500	254179	308129	413158	331850	485508	194551	268901	380570	291430	268979	284132	1.07651e+06	319968	500495	1	1	1	1	1	1	1	1	1	1	High	Peak Found	High	Peak Found	High	Peak Found	High	High	Peak Found	High	1		0.002
High	Q06481	7	APLP2	Amyloid-like protein 2 OS=Homo sapiens OX=9606 GN=APLP2 PE=1 SV=2	1.403	0.093277	3.56016e+06	1.94926e+06	2.32506e+06	2.49005e+06	1.93089e+06	3.03419e+06	3.00735e+06	2.96664e+06	3.43626e+06	3.02603e+06	5.15442e+06	1.83567e+06	2.74159e+06	3.50393e+06	2.49911e+06	2.93287e+06	3.31365e+06	1.01336e+07	2.62808e+06	4.64502e+06	6	7	7	6	7	7	7	6	7	7	High	High	High	High	High	High	High	High	High	High	1		0
High	Q9HDC9	15	APMAP	Adipocyte plasma membrane-associated protein OS=Homo sapiens OX=9606 GN=APMAP PE=1 SV=2	1.038	0.988013	1.90834e+07	2.45384e+07	2.4353e+07	1.63626e+07	2.42852e+07	2.58043e+07	2.8767e+07	2.32294e+07	2.96425e+07	2.57392e+07	2.75568e+07	2.28767e+07	2.8766e+07	2.28802e+07	3.15208e+07	2.4847e+07	3.1644e+07	7.87379e+07	2.28955e+07	3.97345e+07	17	16	16	15	16	16	15	17	16	17	High	High	High	High	High	High	High	High	High	High	1		0
High	P02647	14	APOA1	Apolipoprotein A-I OS=Homo sapiens OX=9606 GN=APOA1 PE=1 SV=1	1.038	0.994413	3.35422e+07	1.73606e+07	2.132e+07	1.67965e+07	1.65507e+07	1.60083e+07	1.70435e+07	2.15146e+07	3.22974e+07	1.8405e+07	4.83463e+07	1.61519e+07	2.52889e+07	2.34006e+07	2.16568e+07	1.53651e+07	1.86023e+07	7.49619e+07	2.49374e+07	2.83244e+07	15	6	11	5	7	6	6	6	14	11	High	Peak Found	High	Peak Found	Peak Found	Peak Found	Peak Found	High	High	High	1		0
High	P02652	1	APOA2	Apolipoprotein A-II OS=Homo sapiens OX=9606 GN=APOA2 PE=1 SV=1	1.338	0.719305	398901	166580	106949	71549.7	73563.9	222960	166571	98111.7	398112	70985.2	585492	154889	128782	100037	94567.4	215941	183735	335348	301580	111401	1	1	1	1	1	1	1	1	1	1	Peak Found	Peak Found	Peak Found	Peak Found	Peak Found	Peak Found	Peak Found	Peak Found	High	Peak Found	1		0.005
High	P04114	40	APOB	Apolipoprotein B-100 OS=Homo sapiens OX=9606 GN=APOB PE=1 SV=2	0.947	0.980388	1.04024e+07	8.85388e+06	7.64741e+06	1.10571e+07	1.07853e+07	9.22338e+06	1.01853e+07	1.13865e+07	1.17543e+07	1.00736e+07	1.50542e+07	8.32604e+06	9.14797e+06	1.55405e+07	1.39196e+07	8.841e+06	1.12902e+07	3.91466e+07	9.12976e+06	1.54232e+07	18	9	7	10	10	10	10	14	24	9	Peak Found	Peak Found	Peak Found	Peak Found	Peak Found	Peak Found	Peak Found	Peak Found	High	Peak Found	1		0
High	Q9NRW3	8	APOBEC3C	DNA dC->dU-editing enzyme APOBEC-3C OS=Homo sapiens OX=9606 GN=APOBEC3C PE=1 SV=2	1.372	0.132966	3.72957e+06	2.67804e+06	2.88996e+06	4.44728e+06	3.21309e+06	3.87776e+06	5.4543e+06	4.09161e+06	3.69528e+06	4.55706e+06	5.31905e+06	2.48208e+06	3.47295e+06	6.19518e+06	4.16291e+06	3.72668e+06	6.00363e+06	1.40478e+07	2.90425e+06	6.97854e+06	7	6	6	8	6	7	8	5	7	7	High	High	High	High	High	High	High	High	High	High	1		0
High	P02654	2	APOC1	Apolipoprotein C-I OS=Homo sapiens OX=9606 GN=APOC1 PE=1 SV=1	100	2.30261e-16									706676										537108										1		Not Found	Not Found	Not Found	Not Found	Not Found	Not Found	Not Found	Not Found	Peak Found	Not Found	1		0.002
High	P05090	5	APOD	Apolipoprotein D OS=Homo sapiens OX=9606 GN=APOD PE=1 SV=1	1.14	0.914964	184084	486265	310635	494303	415181	463035	208258	219211	350766	354266	270588	449896	371864	693470	532363	447067	229719	744378	271977	546088	1	1	1	2	1	1	1	1	1	1	Peak Found	Peak Found	Peak Found	Peak Found	Peak Found	Peak Found	Peak Found	Peak Found	Peak Found	Peak Found	1		0
High	P02649	11	APOE	Apolipoprotein E OS=Homo sapiens OX=9606 GN=APOE PE=1 SV=1	1.747	0.000192193	2.95644e+06	2.94639e+06	4.00597e+06	1.63734e+06	2.04746e+06	4.20264e+06	5.91847e+06	5.69703e+06	6.33186e+06	7.28432e+06	4.25733e+06	2.74909e+06	4.7253e+06	2.29055e+06	2.65635e+06	4.07093e+06	6.50388e+06	1.98143e+07	4.88168e+06	1.11911e+07	9	8	11	7	6	8	11	11	11	11	High	High	High	High	High	High	High	High	High	High	1		0
High	Q9BQE5	5	APOL2	Apolipoprotein L2 OS=Homo sapiens OX=9606 GN=APOL2 PE=1 SV=1	1.935	7.30611e-06	4.06463e+06	1.94199e+06	2.72001e+06	2.39925e+06	1.14692e+06	5.09435e+06	2.56799e+06	5.08208e+06	5.8573e+06	4.07658e+06	5804800	1.83504e+06	3.18339e+06	3.36053e+06	1.48543e+06	4.93766e+06	2.83881e+06	1.76293e+07	4.45646e+06	6.22865e+06	5	5	6	5	5	5	5	5	6	5	High	High	High	High	Peak Found	High	High	High	High	High	1		0
High	Q9BUR5	4	APOO	MICOS complex subunit MIC26 OS=Homo sapiens OX=9606 GN=APOO PE=1 SV=1	1.162	0.839238	1.26993e+06	1.32575e+06	1.7392e+06	1.96484e+06	2.26573e+06	1.51234e+06	1.8218e+06	2.50879e+06	2.32037e+06	1.68364e+06	1.83206e+06	1.23459e+06	2.03293e+06	2.75271e+06	2.96252e+06	1.46443e+06	1.97853e+06	8.61228e+06	1.80895e+06	2606205	2	2	2	2	3	2	3	3	4	2	High	Peak Found	High	High	High	High	High	High	Peak Found	High	1		0
High	Q6UXV4	4	APOOL	MICOS complex subunit MIC27 OS=Homo sapiens OX=9606 GN=APOOL PE=1 SV=1	1.204	0.755743	1.20077e+06	851295	777386	688478	1.30022e+06	806705	1.49646e+06	413970	1.70844e+06	977914	1756509	790132	926069	967257	1.67429e+06	780488	1.63981e+06	1.38595e+06	1.32516e+06	1.50609e+06	3	3	3	2	3	3	3	2	3	3	High	Peak Found	Peak Found	Peak Found	High	High	High	High	High	High	1		0
High	P05067	16	APP	Amyloid-beta precursor protein OS=Homo sapiens OX=9606 GN=APP PE=1 SV=3	1.624	0.00328057	1.51915e+07	9.21185e+06	9.2104e+06	9.0648e+06	7.42348e+06	1.26963e+07	1.23155e+07	1.61265e+07	1.61172e+07	1.15745e+07	2.1869e+07	8.68956e+06	1.08425e+07	1.27296e+07	9653869	1.22636e+07	1.35798e+07	5.53336e+07	1.23555e+07	1.7781e+07	17	17	16	15	13	17	18	17	16	16	High	High	High	High	High	High	High	High	High	High	1		0
High	Q9UKG1	11	APPL1	DCC-interacting protein 13-alpha OS=Homo sapiens OX=9606 GN=APPL1 PE=1 SV=1	0.873	0.877675	5.80736e+06	5.3123e+06	5.55895e+06	5.45974e+06	5.87825e+06	4.25551e+06	4.28791e+06	4.02847e+06	3.98807e+06	4.42242e+06	8.42792e+06	4.92981e+06	6.55649e+06	7.65796e+06	7.64051e+06	4.1126e+06	4.68158e+06	1.40045e+07	3.09777e+06	6.81992e+06	12	10	11	12	11	10	10	10	10	12	High	High	High	High	High	High	High	High	High	High	1		0
High	P07741	9	APRT	Adenine phosphoribosyltransferase OS=Homo sapiens OX=9606 GN=APRT PE=1 SV=2	1.008	0.998787	2.20813e+07	2.43045e+07	2.41005e+07	1.93071e+07	2.22454e+07	2.50124e+07	2.31295e+07	2.27318e+07	1.99844e+07	2.23805e+07	3.1839e+07	2.25712e+07	2.83437e+07	2.68995e+07	2.91166e+07	2.41913e+07	2.52176e+07	7.78136e+07	1.55125e+07	3.47423e+07	9	8	8	8	9	9	9	9	9	9	High	High	High	High	High	High	High	High	High	High	1	Met-loss+Acetyl [N-Term]	0
High	Q7Z2E3	4	APTX	Aprataxin OS=Homo sapiens OX=9606 GN=APTX PE=1 SV=2	1.048	0.985922	1.09694e+06	995500	1.0945e+06	1.25452e+06	1.05237e+06	980784	1.0442e+06	1.51974e+06	1.17136e+06	1.00681e+06	1.57689e+06	926372	1.3015e+06	1.76024e+06	1.37009e+06	949263	1.14546e+06	5.17073e+06	919873	1.54913e+06	4	4	4	4	4	4	4	4	4	4	High	Peak Found	Peak Found	High	High	High	High	High	Peak Found	High	1		0
High	Q92482	1	AQP3	Aquaporin-3 OS=Homo sapiens OX=9606 GN=AQP3 PE=1 SV=2	1.493	0.208096	466740	782209	430313	181707	418990	754607	625347	366338	298934	763470	670259	726920	508566	253430	535900	732682	688141	1.2951e+06	229299	1.16872e+06	1	1	1	1	1	1	1	1	1	1	High	High	High	Peak Found	High	High	High	High	High	High	1		0.008
High	O60306	6	AQR	RNA helicase aquarius OS=Homo sapiens OX=9606 GN=AQR PE=1 SV=4	1.002	0.998787	1.58118e+06	1.77972e+06	2.13682e+06	3.07612e+06	2.74957e+06	1.64586e+06	2.59306e+06	1.95705e+06	2.20511e+06	2.27612e+06	2.25248e+06	1.65762e+06	2.47838e+06	4.29525e+06	3611881	1.59396e+06	2.82377e+06	6.63896e+06	1.71605e+06	3.53634e+06	3	3	3	5	4	2	4	5	4	5	Peak Found	High	Peak Found	High	Peak Found	High	High	High	Peak Found	High	1		0
High	P10398	3	ARAF	Serine/threonine-protein kinase A-Raf OS=Homo sapiens OX=9606 GN=ARAF PE=1 SV=2	0.984	0.998787	724143	713761	518051	741989	773080	712362	545130	489536	546415	537480	1.04272e+06	661004	603165	1.03695e+06	1.0187e+06	692762	594362	1.69818e+06	423440	831826	3	3	2	3	3	3	2	2	2	2	High	High	High	High	High	High	High	High	High	High	1		0
High	Q96P48	14	ARAP1	Arf-GAP with Rho-GAP domain, ANK repeat and PH domain-containing protein 1 OS=Homo sapiens OX=9606 GN=ARAP1 PE=1 SV=3	0.967	0.998787	2.43378e+06	3.57709e+06	3.57578e+06	1.41496e+06	3.39142e+06	3.07117e+06	3.04466e+06	679439	3.40983e+06	3.28131e+06	3.57608e+06	3.34646e+06	4.26348e+06	1.98301e+06	4.37781e+06	2.95276e+06	3.33178e+06	2.31864e+06	2.63802e+06	5.0919e+06	8	10	11	6	10	10	10	6	10	11	High	High	High	High	High	High	High	High	High	High	1	Met-loss+Acetyl [N-Term]	0
High	P48444	26	ARCN1	Coatomer subunit delta OS=Homo sapiens OX=9606 GN=ARCN1 PE=1 SV=1	1.001	1	5.54926e+07	5.69741e+07	5.90697e+07	5.74178e+07	5.63102e+07	5.67449e+07	5.76241e+07	5.46157e+07	5.56804e+07	5.77616e+07	7.96854e+07	5.35028e+07	6.97941e+07	8.01912e+07	7.29975e+07	5.45635e+07	6.35268e+07	1.87971e+08	4.27707e+07	8.86859e+07	27	26	28	27	28	27	28	26	25	28	High	High	High	High	High	High	High	High	High	High	1		0
High	P15514	4	AREG	Amphiregulin OS=Homo sapiens OX=9606 GN=AREG PE=1 SV=2	0.943	0.988621	3.76859e+06	2.19223e+06	2.12347e+06	4.84657e+06	2.13079e+06	2.98838e+06	1.87451e+06	4.94896e+06	2.83848e+06	2.03239e+06	5.39511e+06	2.0385e+06	2.51064e+06	6.7728e+06	2.75361e+06	2.89268e+06	2.05874e+06	1.7014e+07	2.20302e+06	3.1243e+06	4	4	4	4	4	4	4	4	4	4	High	High	High	High	High	High	High	High	High	High	1		0
High	P84077	2	ARF1	ADP-ribosylation factor 1 OS=Homo sapiens OX=9606 GN=ARF1 PE=1 SV=2	0.99	0.998787	832173	581454	961318	1.29948e+06	823658	954807	1.1712e+06	1.43634e+06	639205	1.06801e+06	1.21668e+06	539536	1.14222e+06	1.81934e+06	1.06473e+06	928108	1.29568e+06	4.92891e+06	484421	1.65986e+06	2	2	2	3	2	2	2	4	2	2	High	High	High	High	High	High	High	High	High	High	1	Met-loss+Acetyl [N-Term]	0
High	P61204	1	ARF3	ADP-ribosylation factor 3 OS=Homo sapiens OX=9606 GN=ARF3 PE=1 SV=2	1.74	0.0528973	183707		200302	172858	77558.1	157625	299187	300755		317925	267500		235770	243395	100859	153564	330930	1.03897e+06		489104	1		1	1	1	1	1	1		1	High	Not Found	Peak Found	Peak Found	Peak Found	Peak Found	Peak Found	Peak Found	Not Found	Peak Found	1		0
High	P18085	8	ARF4	ADP-ribosylation factor 4 OS=Homo sapiens OX=9606 GN=ARF4 PE=1 SV=3	1.136	0.768353	4.96271e+07	4.93187e+07	5.05207e+07	5.04785e+07	5.00649e+07	5.32189e+07	5.78899e+07	5.26078e+07	5.68061e+07	5.42952e+07	7.20069e+07	4.58007e+07	5.96684e+07	7.07721e+07	6.50133e+07	5.13572e+07	6.34336e+07	1.81441e+08	4.40611e+07	8.34298e+07	9	9	9	10	9	9	10	10	10	10	High	High	High	High	High	High	High	High	High	High	1		0
High	P84085	4	ARF5	ADP-ribosylation factor 5 OS=Homo sapiens OX=9606 GN=ARF5 PE=1 SV=2	0.868	0.8423	5.1249e+06	5.58243e+06	5.57415e+06	7.98474e+06	5.54688e+06	4.81852e+06	5.42394e+06	7.07611e+06	4.8708e+06	5.41187e+06	7.39992e+06	5.31697e+06	6.56484e+06	1.12148e+07	7.1912e+06	4.64164e+06	6.03399e+06	2.47253e+07	3.73128e+06	8.27519e+06	3	3	3	4	3	3	3	4	3	3	High	High	High	High	High	High	High	High	High	High	1		0
High	P62330	7	ARF6	ADP-ribosylation factor 6 OS=Homo sapiens OX=9606 GN=ARF6 PE=1 SV=2	1.012	0.998787	8.66632e+06	9.11699e+06	1.0026e+07	7.91199e+06	9.68742e+06	9.5078e+06	1.10479e+07	7.24932e+06	8.54899e+06	1.01347e+07	1.25601e+07	8.51535e+06	1.18531e+07	1.105e+07	1.25768e+07	9.08625e+06	1.21706e+07	2.51817e+07	6.62904e+06	1.54959e+07	7	7	7	7	7	7	7	7	7	7	High	High	High	High	High	High	High	High	High	High	1		0
High	Q8N6T3	6	ARFGAP1	ADP-ribosylation factor GTPase-activating protein 1 OS=Homo sapiens OX=9606 GN=ARFGAP1 PE=1 SV=2	1.003	0.998787	4.44008e+06	4.74101e+06	4.27933e+06	3.03721e+06	3.41002e+06	3.50996e+06	5.30034e+06	3.52541e+06	3.14145e+06	4.66098e+06	6.33937e+06	4.46029e+06	5.01253e+06	4.24996e+06	4.44689e+06	3.38718e+06	5.85836e+06	1.21639e+07	2.39778e+06	7.12528e+06	6	7	6	4	6	5	7	5	5	7	High	High	High	High	High	High	High	High	High	High	1		0
High	Q8N6H7	10	ARFGAP2	ADP-ribosylation factor GTPase-activating protein 2 OS=Homo sapiens OX=9606 GN=ARFGAP2 PE=1 SV=1	0.79	0.439147	8.35385e+06	7.18641e+06	7.76875e+06	6.75771e+06	7.00032e+06	5.2936e+06	5.90375e+06	7.41199e+06	5.1631e+06	5.82697e+06	1.20796e+07	6.75875e+06	9.14355e+06	9.46129e+06	9.09413e+06	5.11221e+06	6.47789e+06	2.54671e+07	3.97432e+06	8.97667e+06	10	9	10	10	10	9	10	10	9	9	High	High	High	High	High	High	High	High	High	High	1		0
High	Q9NP61	10	ARFGAP3	ADP-ribosylation factor GTPase-activating protein 3 OS=Homo sapiens OX=9606 GN=ARFGAP3 PE=1 SV=1	0.962	0.998787	5.18701e+06	2.54763e+06	4.60604e+06	4.69986e+06	4.41006e+06	3.99027e+06	2.85375e+06	5.76903e+06	4.03032e+06	2.91525e+06	7.5168e+06	2.39943e+06	5.43139e+06	6.60894e+06	5.72219e+06	3.84119e+06	3.14804e+06	1.95896e+07	3.10863e+06	4.46953e+06	7	7	8	8	7	8	7	9	7	7	High	High	High	High	High	High	High	High	High	High	1		0
High	Q9Y6D6	13	ARFGEF1	Brefeldin A-inhibited guanine nucleotide-exchange protein 1 OS=Homo sapiens OX=9606 GN=ARFGEF1 PE=1 SV=2	1.101	0.910983	8.87554e+06	8.32839e+06	7.75344e+06	7.78544e+06	9.94361e+06	7.61536e+06	7.0096e+06	7.62935e+06	8.13394e+06	7.0498e+06	1.29176e+07	7.73999e+06	9.17383e+06	1.0944e+07	1.292e+07	7.32559e+06	7.69554e+06	2.56528e+07	6.30173e+06	1.08877e+07	12	11	12	11	12	11	10	10	11	11	High	High	High	High	High	High	High	High	High	High	1		0
High	P53367	8	ARFIP1	Arfaptin-1 OS=Homo sapiens OX=9606 GN=ARFIP1 PE=1 SV=2	1.077	0.932431	6.19888e+06	5.60136e+06	7.22432e+06	4.39223e+06	5.44247e+06	5.5717e+06	5.96485e+06	5.89514e+06	4.90303e+06	6.13301e+06	8.94082e+06	5.20982e+06	8.4472e+06	6.1465e+06	7129092	5.37805e+06	6.52329e+06	2.00522e+07	3.81757e+06	9.47533e+06	9	9	10	8	9	8	9	9	8	9	High	High	High	High	High	High	High	High	High	High	1		0
High	P53365	5	ARFIP2	Arfaptin-2 OS=Homo sapiens OX=9606 GN=ARFIP2 PE=1 SV=1	1.019	0.998787	1.55314e+06	1.35042e+06	1.67903e+06	1.52399e+06	1.20789e+06	1.41906e+06	1.32019e+06	1.43777e+06	1.3779e+06	1.73333e+06	2.24181e+06	1.25885e+06	1.97106e+06	2.14051e+06	1.5856e+06	1.37679e+06	1.44244e+06	4.95917e+06	1.07528e+06	2.66164e+06	5	5	6	6	5	6	5	6	5	6	High	High	High	Peak Found	High	High	High	High	High	High	1		0
High	Q13795	2	ARFRP1	ADP-ribosylation factor-related protein 1 OS=Homo sapiens OX=9606 GN=ARFRP1 PE=1 SV=1	0.102	2.30261e-16	182783	378176	341871	297143	348520	109452		108768	119125		260846	352814	400532	412690	458527	103802		377673	92019		1	2	2	2	2	1		1	1		Peak Found	Peak Found	High	Peak Found	High	Peak Found	Not Found	High	High	Not Found	1		0
High	P05089	4	ARG1	Arginase-1 OS=Homo sapiens OX=9606 GN=ARG1 PE=1 SV=2	0.885	0.945826		416306	251474	257871	239765	358844	215252	224951		247958		387691	299669	364185	311629	347569	233230	769367		381768		1	1	1	1	1	1	1		1	Not Found	Peak Found	High	Peak Found	High	Peak Found	Peak Found	Peak Found	Not Found	High	1		0
High	P78540	9	ARG2	Arginase-2, mitochondrial OS=Homo sapiens OX=9606 GN=ARG2 PE=1 SV=1	0.651	0.0303678	5.93785e+06	1.67096e+06	4.48431e+06	4.46296e+06	2.72597e+06	576695	1.6836e+06	4.82803e+06	2.57928e+06	3.42399e+06	8.64321e+06	1.56617e+06	5.30495e+06	6.26566e+06	3.5331e+06	548033	1.84967e+06	1.65143e+07	2.00813e+06	5.28589e+06	9	6	8	8	6	2	7	8	7	7	High	Peak Found	High	High	High	Peak Found	High	High	High	High	1		0
High	Q07960	17	ARHGAP1	Rho GTPase-activating protein 1 OS=Homo sapiens OX=9606 GN=ARHGAP1 PE=1 SV=1	1.064	0.944463	3.395e+07	3.51283e+07	3.93092e+07	3.22344e+07	3.635e+07	3.76346e+07	3.76335e+07	3.19268e+07	3.86136e+07	3.86029e+07	4.92906e+07	3.27544e+07	4.67293e+07	4.50456e+07	4.70953e+07	3.63114e+07	4.12275e+07	1.09001e+08	29717393	5.99e+07	16	17	18	19	18	18	19	18	18	18	High	High	High	High	High	High	High	High	High	High	1		0
High	A1A4S6	2	ARHGAP10	Rho GTPase-activating protein 10 OS=Homo sapiens OX=9606 GN=ARHGAP10 PE=1 SV=1	0.908	0.933706	143492	1.87051e+06	214374	161830	1.79013e+06	1.77339e+06	1.94452e+06	2.05113e+06	1.71308e+06	1.58553e+06	211565	1.75961e+06	254963	228583	2.29931e+06	1.7018e+06	2.13134e+06	6.95662e+06	1.33203e+06	2.43394e+06	1	2	1	1	2	2	2	2	2	2	Peak Found	Peak Found	Peak Found	High	Peak Found	Peak Found	Peak Found	Peak Found	Peak Found	High	1		0.003
High	Q8N392	7	ARHGAP18	Rho GTPase-activating protein 18 OS=Homo sapiens OX=9606 GN=ARHGAP18 PE=1 SV=3	0.804	0.595072	1.3791e+06	1.07824e+06	978086	1.32197e+06	1.18822e+06	1.33022e+06	647344	771660	1.06766e+06	693322	2.01297e+06	1.00984e+06	1.16166e+06	1.85381e+06	1.54395e+06	1.28304e+06	714910	2.62999e+06	825247	1.06678e+06	5	4	4	5	4	4	3	4	4	3	High	High	High	High	High	High	Peak Found	High	Peak Found	Peak Found	1		0
High	Q52LW3	1	ARHGAP29	Rho GTPase-activating protein 29 OS=Homo sapiens OX=9606 GN=ARHGAP29 PE=1 SV=2	0.73	0.464034	454878	592609	452580	343718	511566	236408		323867	415209	366288	663360	552064	551335	472585	658523	226480		1.10594e+06	317444	582467	2	2	2	1	2	1		2	2	2	Peak Found	Peak Found	Peak Found	High	Peak Found	Peak Found	Not Found	Peak Found	Peak Found	Peak Found	1		0.001
High	Q9NRY4	7	ARHGAP35	Rho GTPase-activating protein 35 OS=Homo sapiens OX=9606 GN=ARHGAP35 PE=1 SV=3	0.91	0.965513	1.15496e+06	1.51841e+06	1.89279e+06	942392	1.42703e+06	850140	1.13129e+06	1.25462e+06	1.21705e+06	1.81649e+06	1.66934e+06	1.40995e+06	2.22328e+06	1.32228e+06	1.85934e+06	821353	1.24137e+06	4.38465e+06	944224	2.78537e+06	5	6	6	5	6	5	6	5	5	7	High	High	High	High	High	High	High	High	High	High	1		0
High	Q13017	12	ARHGAP5	Rho GTPase-activating protein 5 OS=Homo sapiens OX=9606 GN=ARHGAP5 PE=1 SV=2	1.076	0.945826	3.82766e+06	3.57154e+06	3.73251e+06	3.34941e+06	4.12437e+06	3.35428e+06	3.38247e+06	2.8292e+06	3.18075e+06	2.60032e+06	5.57074e+06	3.35549e+06	4.40418e+06	4.69575e+06	5.32008e+06	3.21739e+06	3.73122e+06	9.73104e+06	2.46126e+06	3.98034e+06	11	10	9	8	10	8	8	7	8	7	High	High	High	High	High	High	High	High	High	High	1		0
High	P85298	2	ARHGAP8	Rho GTPase-activating protein 8 OS=Homo sapiens OX=9606 GN=ARHGAP8 PE=1 SV=1																																	Not Found	Not Found	Not Found	Not Found	Not Found	Not Found	Not Found	High	Not Found	High	1	Met-loss+Acetyl [N-Term]	0.001
High	P52565	8	ARHGDIA	Rho GDP-dissociation inhibitor 1 OS=Homo sapiens OX=9606 GN=ARHGDIA PE=1 SV=3	0.966	0.998787	1.12289e+08	9.35053e+07	9.90583e+07	8.91088e+07	9.40296e+07	9.01092e+07	8.97186e+07	9.58818e+07	8.2614e+07	9.5778e+07	1.64105e+08	8.73455e+07	1.18002e+08	1.25559e+08	1.21686e+08	8.69026e+07	9.84671e+07	3.23441e+08	6.42081e+07	1.47528e+08	12	12	11	11	12	12	12	11	12	13	High	High	High	High	High	High	High	High	High	High	1	Met-loss+Acetyl [N-Term]	0
High	P52566	8	ARHGDIB	Rho GDP-dissociation inhibitor 2 OS=Homo sapiens OX=9606 GN=ARHGDIB PE=1 SV=3	0.762	0.311659	8.28852e+06	5.76535e+06	4.62426e+06	4.51097e+06	7.2429e+06	3.29736e+06	5.7411e+06	7.83853e+06	4.59843e+06	3.75138e+06	1.1806e+07	5.43634e+06	5.41229e+06	6298256	9.41463e+06	3.18335e+06	6.32561e+06	2.68464e+07	3.51982e+06	5.75411e+06	8	7	7	8	7	7	8	8	7	7	High	High	High	High	High	High	High	High	High	High	1		0
High	Q92888	24	ARHGEF1	Rho guanine nucleotide exchange factor 1 OS=Homo sapiens OX=9606 GN=ARHGEF1 PE=1 SV=2	0.89	0.867186	1.32519e+07	1.40934e+07	1.48928e+07	1.24999e+07	1.32758e+07	1.14091e+07	1.13413e+07	1.18232e+07	1.14249e+07	1.42769e+07	1.92008e+07	1.31309e+07	1.7534e+07	1.75188e+07	1.72765e+07	1.10245e+07	1.24569e+07	4.04475e+07	8.84552e+06	2.19826e+07	22	20	21	19	21	18	20	20	19	22	High	High	High	High	High	High	High	High	High	High	1		0
High	O15013	6	ARHGEF10	Rho guanine nucleotide exchange factor 10 OS=Homo sapiens OX=9606 GN=ARHGEF10 PE=1 SV=4	1.032	0.998787	1.36186e+06	1.13198e+06	949580	1.0449e+06	882514	748872	1.11869e+06	971165	1.02412e+06	1.33968e+06	1.95582e+06	1.05312e+06	1.10489e+06	1.45957e+06	1.16557e+06	725054	1.21312e+06	3.34867e+06	797561	2.07415e+06	4	3	3	3	3	2	4	3	3	4	High	High	High	High	High	High	Peak Found	High	High	High	1		0
High	Q9NZN5	3	ARHGEF12	Rho guanine nucleotide exchange factor 12 OS=Homo sapiens OX=9606 GN=ARHGEF12 PE=1 SV=1	1.061	0.988013		805005	1.39032e+06	271507	1.66051e+06	1.02282e+06	1.64018e+06	870671	290261	638288		756446	1.65034e+06	383333	2.12715e+06	980181	1.80874e+06	2.96212e+06	226510	977187		2	2	1	2	2	2	2	1	2	Not Found	High	High	High	High	High	High	High	Peak Found	Peak Found	1		0
High	Q5VV41	3	ARHGEF16	Rho guanine nucleotide exchange factor 16 OS=Homo sapiens OX=9606 GN=ARHGEF16 PE=1 SV=1	0.858	0.879718	1.84824e+06	1.82969e+06	1.8685e+06	2.19609e+06	1.7603e+06	2.32198e+06	3.03388e+06	727862	1.1783e+06	1.12841e+06	2.68882e+06	1.70463e+06	2267528	3.02066e+06	2.27293e+06	2.22532e+06	3.2924e+06	2.48012e+06	902701	1.78889e+06	3	3	3	3	3	3	3	2	3	3	High	High	Peak Found	High	High	High	High	High	High	High	1		0
High	Q92974	12	ARHGEF2	Rho guanine nucleotide exchange factor 2 OS=Homo sapiens OX=9606 GN=ARHGEF2 PE=1 SV=4	0.657	0.0218712	3.76112e+06	6.18012e+06	5.12237e+06	4.76656e+06	7.48601e+06	3.59999e+06	4.34249e+06	2.87552e+06	3.64452e+06	3.75928e+06	5.48432e+06	5.7543e+06	6.08108e+06	6.68478e+06	9.71249e+06	3.47983e+06	4.76298e+06	9.84454e+06	2823220	5.81169e+06	12	11	11	12	12	11	12	11	11	12	High	High	High	High	High	High	High	High	High	High	1		0
High	Q8N1W1	9	ARHGEF28	Rho guanine nucleotide exchange factor 28 OS=Homo sapiens OX=9606 GN=ARHGEF28 PE=1 SV=3	1.012	0.998787	1.78165e+06	1.67847e+06	1.91664e+06	1.62834e+06	1.71725e+06	1.40463e+06	1.51274e+06	3.25084e+06	1.33383e+06	1.66467e+06	2.58372e+06	1.59056e+06	2.26721e+06	2.29242e+06	2.20961e+06	1.35584e+06	1.6758e+06	1.11044e+07	1.02755e+06	2.55781e+06	4	3	4	3	3	4	3	4	4	4	High	Peak Found	High	High	Peak Found	Peak Found	High	High	Peak Found	Peak Found	1		0
High	Q8TER5	1	ARHGEF40	Rho guanine nucleotide exchange factor 40 OS=Homo sapiens OX=9606 GN=ARHGEF40 PE=1 SV=3	0.01	2.30261e-16	117973	135904	114855	210916	102938	200789		129371			172292	126064	136098	296455	133283	195320		445096			1	1	1	1	1	1		1			Peak Found	Peak Found	High	Peak Found	Peak Found	Peak Found	Not Found	Peak Found	Not Found	High	1		0
High	Q12774	3	ARHGEF5	Rho guanine nucleotide exchange factor 5 OS=Homo sapiens OX=9606 GN=ARHGEF5 PE=1 SV=3	1.062	0.993713	293764	261535	310950	270174	222492	286020	260092	224146	287364	330235	419946	251433	363443	380719	288755	275866	289598	763819	216293	504992	1	1	1	1	1	1	1	1	1	1	High	Peak Found	Peak Found	Peak Found	High	High	Peak Found	Peak Found	Peak Found	High	1		0
High	Q15052	1	ARHGEF6	Rho guanine nucleotide exchange factor 6 OS=Homo sapiens OX=9606 GN=ARHGEF6 PE=1 SV=2	0.814	0.78079	587049	696193	681619	438997	633660	531396	651989	546181	399434	554903	866255	647458	811463	620062	825153	515016	705894	1.8729e+06	312104	854241	1	1	1	1	1	1	1	1	1	1	Peak Found	Peak Found	Peak Found	Peak Found	Peak Found	Peak Found	High	High	Peak Found	Peak Found	1		0.001
High	Q14155	7	ARHGEF7	Rho guanine nucleotide exchange factor 7 OS=Homo sapiens OX=9606 GN=ARHGEF7 PE=1 SV=2	0.886	0.908008	2.3249e+06	1.94119e+06	2.93378e+06	3.13944e+06	2.81814e+06	1.15708e+06	2.35296e+06	842875	2.50507e+06	3.03596e+06	3.3463e+06	1.83885e+06	3.47357e+06	4.38477e+06	3.63322e+06	1.11572e+06	2.59594e+06	2.87879e+06	1.90526e+06	4.69649e+06	6	4	6	6	5	4	5	2	6	5	High	Peak Found	High	High	High	High	High	High	High	Peak Found	1		0
High	O14497	3	ARID1A	AT-rich interactive domain-containing protein 1A OS=Homo sapiens OX=9606 GN=ARID1A PE=1 SV=3	1.081	0.981281	293670	193743	222032	207593	185643	204852	251336	377590	184200	251340	429718	180489	270701	285924	238248	196681	273375	1.26453e+06	140498	400551	1	1	1	1	1	1	1	2	1	1	Peak Found	Peak Found	Peak Found	High	High	Peak Found	High	Peak Found	Peak Found	Peak Found	1		0
High	Q68CP9	1	ARID2	AT-rich interactive domain-containing protein 2 OS=Homo sapiens OX=9606 GN=ARID2 PE=1 SV=2	1.079	0.975319	284025	376098	500222	149734	132296	267058	306612	399295	306521	329574	407945	353759	583991	208487	172404	251350	343943	1.39327e+06	237406	495468	1	1	1	1	1	1	1	1	1	1	Peak Found	High	Peak Found	High	High	Peak Found	High	High	Peak Found	High	1		0.008
High	Q9Y4X5	3	ARIH1	E3 ubiquitin-protein ligase ARIH1 OS=Homo sapiens OX=9606 GN=ARIH1 PE=1 SV=2	1.201	0.767576	1.22334e+06	1.28555e+06	1.18083e+06	697263	1.21876e+06	1.24273e+06	1.29316e+06	1.52051e+06	1.24987e+06	1.40572e+06	1.74863e+06	1.20379e+06	1.37942e+06	977933	1.59414e+06	1.20133e+06	1.41396e+06	5.1499e+06	960324	2.16635e+06	3	3	3	2	3	3	3	3	3	3	High	High	High	High	High	High	High	High	High	High	1		0
High	O95376	2	ARIH2	E3 ubiquitin-protein ligase ARIH2 OS=Homo sapiens OX=9606 GN=ARIH2 PE=1 SV=1	0.884	0.908008	1.20968e+06	1.82196e+06	106229	1.02876e+06	1.74584e+06	1.63145e+06	93198.1	78710.6	1.42306e+06	93874.4	1.77526e+06	1.68983e+06	125604	1.45153e+06	2.24568e+06	1.57179e+06	103498	268080	1.10319e+06	143067	2	2	1	2	2	2	1	1	2	1	High	High	High	Peak Found	High	High	Peak Found	Peak Found	High	Peak Found	1		0.001
High	P40616	6	ARL1	ADP-ribosylation factor-like protein 1 OS=Homo sapiens OX=9606 GN=ARL1 PE=1 SV=1	1.124	0.879718	1.05507e+07	1.04407e+07	1.11264e+07	1.13425e+07	1.0405e+07	1.1576e+07	1.19031e+07	9.01046e+06	1.15698e+07	1.14349e+07	1.55044e+07	9.77313e+06	1.32202e+07	1.59315e+07	1.34326e+07	1.11503e+07	1.30484e+07	30809490	8.9525e+06	1.75902e+07	5	6	6	6	6	6	6	5	6	6	High	High	High	High	High	High	High	High	High	High	1		0
High	Q9NXU5	2	ARL15	ADP-ribosylation factor-like protein 15 OS=Homo sapiens OX=9606 GN=ARL15 PE=1 SV=1	1.146	0.952629	158136	152116	146712	94371.8	168863	174257	166994	186591	259314	164826	233406	143452	174512	132717	216079	166806	183700	632327	201426	252659	1	1	1	1	1	1	1	1	1	1	Peak Found	Peak Found	Peak Found	Peak Found	Peak Found	Peak Found	High	High	High	Peak Found	1		0.001
High	P36404	7	ARL2	ADP-ribosylation factor-like protein 2 OS=Homo sapiens OX=9606 GN=ARL2 PE=1 SV=4	0.985	1	1.31921e+06	1.72639e+06	1.24785e+06	2.31178e+06	1.57416e+06	2.16556e+06	2.09908e+06	1.37823e+06	1.53572e+06	1.76664e+06	1.9156e+06	1.61375e+06	1.47044e+06	3.22403e+06	2.04848e+06	2.07345e+06	2.30311e+06	4.76207e+06	1.19364e+06	2.7085e+06	4	5	3	6	4	6	6	4	5	4	High	High	High	High	High	High	High	High	High	High	1		0
High	Q9Y2Y0	4	ARL2BP	ADP-ribosylation factor-like protein 2-binding protein OS=Homo sapiens OX=9606 GN=ARL2BP PE=1 SV=1	0.746	0.483587	991640	697952	954967	661047	752507	440160	580034	455329	555344	414680	1.40821e+06	663724	1.11187e+06	923624	975064	425017	644890	1.56415e+06	420926	633173	2	2	2	2	2	1	2	2	2	1	High	Peak Found	Peak Found	High	Peak Found	Peak Found	High	High	Peak Found	Peak Found	1		0
High	P36405	9	ARL3	ADP-ribosylation factor-like protein 3 OS=Homo sapiens OX=9606 GN=ARL3 PE=1 SV=2	0.95	0.98891	8.85028e+06	8.44728e+06	9.07115e+06	7.89246e+06	6.48524e+06	1.36059e+07	7.1761e+06	1.035e+07	8.8849e+06	1.08131e+07	1.27859e+07	7.9081e+06	1.06936e+07	1.10091e+07	8.44307e+06	1.28861e+07	7.94638e+06	3.59553e+07	6.89326e+06	1.64565e+07	7	7	7	7	8	8	6	7	6	8	High	High	High	High	High	High	High	High	High	High	1		0
High	Q15041	3	ARL6IP1	ADP-ribosylation factor-like protein 6-interacting protein 1 OS=Homo sapiens OX=9606 GN=ARL6IP1 PE=1 SV=2	1.446	0.0547089	8.91134e+06	8.37944e+06	8.70455e+06	7.82575e+06	7.91988e+06	9.00245e+06	9.4466e+06	1.11544e+07	1.03947e+07	1.11541e+07	1.29299e+07	7.87628e+06	1.04114e+07	1.10406e+07	1.01959e+07	8.71426e+06	1.04692e+07	3.86912e+07	8.06019e+06	1.70625e+07	5	5	5	5	5	4	4	4	5	5	High	High	High	High	High	High	High	High	High	High	1		0
High	Q66PJ3	1	ARL6IP4	ADP-ribosylation factor-like protein 6-interacting protein 4 OS=Homo sapiens OX=9606 GN=ARL6IP4 PE=1 SV=2	1.177	0.824972	872205	985440	734287		1.00412e+06	964420		495447	1.09553e+06	864313	1265525	909351	858141		1326163	938765		1.74792e+06	858785	1.32886e+06	1	1	1		1	1		1	1	1	High	High	Peak Found	Not Found	Peak Found	Peak Found	Not Found	High	Peak Found	Peak Found	1		0.002
High	O75915	5	ARL6IP5	PRA1 family protein 3 OS=Homo sapiens OX=9606 GN=ARL6IP5 PE=1 SV=1	1.415	0.0521863	1.59634e+07	1.33972e+07	1.16296e+07	1.00297e+07	1.24588e+07	1.8105e+07	1.62854e+07	1.29178e+07	2.70665e+07	1.5381e+07	2.2907e+07	1.25792e+07	1.37083e+07	1.39699e+07	1.60159e+07	1.74539e+07	1.79602e+07	4.46759e+07	2.06506e+07	2.36348e+07	5	5	5	5	5	5	5	5	5	5	High	High	High	High	High	High	High	High	High	High	1		0
High	Q96BM9	2	ARL8A	ADP-ribosylation factor-like protein 8A OS=Homo sapiens OX=9606 GN=ARL8A PE=1 SV=1	1.118	0.86926	1.93565e+06	1.84723e+06	2.28136e+06	1.85685e+06	2.05405e+06	2.479e+06	2.29915e+06	767432	2.30956e+06	2.27986e+06	2.81575e+06	1.71909e+06	2.69996e+06	2.60162e+06	2.63908e+06	2.37652e+06	2.55541e+06	2.67805e+06	1.78965e+06	3.47195e+06	2	2	2	2	2	2	2	1	2	2	High	High	High	High	High	High	High	Peak Found	High	High	1		0
High	Q9NVJ2	4	ARL8B	ADP-ribosylation factor-like protein 8B OS=Homo sapiens OX=9606 GN=ARL8B PE=1 SV=1	1.643	0.00271416	3.17368e+06	3.50847e+06	3.69491e+06	2.98388e+06	4.73128e+06	4.87798e+06	5.20219e+06	3.61336e+06	5.62639e+06	4.87532e+06	4.65969e+06	3.24271e+06	4.42857e+06	4.19824e+06	6.04961e+06	4.71442e+06	5.73795e+06	1.24757e+07	4.3601e+06	7.52165e+06	4	3	4	4	4	4	3	4	3	4	High	High	High	High	High	High	High	High	High	High	1		0
High	Q9NVT9	5	ARMC1	Armadillo repeat-containing protein 1 OS=Homo sapiens OX=9606 GN=ARMC1 PE=1 SV=1	0.913	0.951894	2.30188e+06	2.66776e+06	2.63122e+06	2.5274e+06	2.26296e+06	2.24192e+06	2.29787e+06	1.81391e+06	2.02949e+06	2.36616e+06	3.33289e+06	2.47498e+06	3.11197e+06	3.53358e+06	2.94554e+06	2.16414e+06	2.51145e+06	6.17244e+06	1.57639e+06	3.66628e+06	5	5	5	5	5	5	5	5	5	5	High	High	High	High	High	High	High	High	High	High	1		0
High	Q8N2F6	5	ARMC10	Armadillo repeat-containing protein 10 OS=Homo sapiens OX=9606 GN=ARMC10 PE=1 SV=1	0.997	1	983863	1.28791e+06	1.22621e+06	939779	1.52002e+06	1.15432e+06	1.25657e+06	1.05633e+06	1.22083e+06	1.49813e+06	1.42171e+06	1.20121e+06	1.44598e+06	1.31583e+06	1.98136e+06	1.11538e+06	1.36917e+06	3.62858e+06	952034	2.30539e+06	4	4	4	4	4	4	4	4	3	5	High	High	High	High	High	High	High	High	High	High	1		0
High	Q6NXE6	5	ARMC6	Armadillo repeat-containing protein 6 OS=Homo sapiens OX=9606 GN=ARMC6 PE=1 SV=2	0.997	1	2.47196e+06	1.56941e+06	2.0179e+06	1.35569e+06	1.63632e+06	1.4372e+06	1.43922e+06	1.88686e+06	1.691e+06	1.55414e+06	3.61594e+06	1.4637e+06	2.41762e+06	1.88654e+06	2.10026e+06	1.3856e+06	1.5779e+06	6.50238e+06	1.29938e+06	2.41519e+06	5	6	5	3	5	4	4	5	5	4	High	High	High	High	High	High	High	High	High	High	1		0
High	Q8IUR7	6	ARMC8	Armadillo repeat-containing protein 8 OS=Homo sapiens OX=9606 GN=ARMC8 PE=1 SV=2	0.884	0.880235	643803	751931	865298	853338	567400	807134	725262	801303	601855	708564	937220	702728	1.02216e+06	1.19103e+06	731908	776056	792082	2.74875e+06	466819	1.09609e+06	4	4	5	5	4	5	5	5	4	5	High	High	High	High	High	High	High	High	High	High	1	Met-loss+Acetyl [N-Term]	0
High	Q9P291	5	ARMCX1	Armadillo repeat-containing X-linked protein 1 OS=Homo sapiens OX=9606 GN=ARMCX1 PE=1 SV=1	0.983	0.998787	1.095e+06	1.00273e+06	1.06984e+06	738107	344914	1.03183e+06	687589	505221	1.9651e+06	703014	1.57519e+06	936698	1.24538e+06	1.03294e+06	452781	989618	757982	1.74064e+06	1.52671e+06	1.0733e+06	3	2	3	3	2	3	3	2	4	3	High	Peak Found	Peak Found	Peak Found	Peak Found	High	High	High	Peak Found	High	1		0
High	Q7L311	2	ARMCX2	Armadillo repeat-containing X-linked protein 2 OS=Homo sapiens OX=9606 GN=ARMCX2 PE=2 SV=1	1.172	0.870572	394218	241265	297694	339096	214987	365172	282552	359868	462057	290255	566873	224859	357440	466805	280539	347333	308061	1.24383e+06	356178	451849	1	1	1	1	1	1	1	1	1	1	High	Peak Found	High	High	High	High	High	High	High	High	1		0
High	Q9UH62	5	ARMCX3	Armadillo repeat-containing X-linked protein 3 OS=Homo sapiens OX=9606 GN=ARMCX3 PE=1 SV=1	1.283	0.518048	985564	464144	834652	995100	738198	817865	1.05547e+06	1.50693e+06	1.19058e+06	1.12128e+06	1.43158e+06	435294	991318	1.38914e+06	950467	784967	1.16064e+06	5.13099e+06	918633	1.73165e+06	4	3	4	4	4	4	4	4	4	4	High	Peak Found	High	High	Peak Found	High	High	High	High	High	1		0
High	Q5T2E6	7	ARMH3	Armadillo-like helical domain-containing protein 3 OS=Homo sapiens OX=9606 GN=ARMH3 PE=1 SV=1	1.094	0.897004	2.35197e+06	1.9651e+06	2.43573e+06	2.17445e+06	2.31656e+06	2.6543e+06	1.96865e+06	2.48873e+06	2.09357e+06	3.11095e+06	3.39207e+06	1.8264e+06	2.86257e+06	3.04126e+06	3.02749e+06	2567988	2.16839e+06	8.5257e+06	1.6038e+06	4.79356e+06	8	6	7	7	7	7	6	8	7	8	High	High	High	High	Peak Found	High	High	High	High	High	1		0
High	Q9H993	8	ARMT1	Damage-control phosphatase ARMT1 OS=Homo sapiens OX=9606 GN=ARMT1 PE=1 SV=1	1.044	0.975319	1.87553e+06	1.71939e+06	2.68455e+06	3.05517e+06	2.7065e+06	2.84604e+06	2.88534e+06	1.83454e+06	3.05079e+06	2.85693e+06	2.72318e+06	1.59871e+06	3.24868e+06	4.26368e+06	3.48026e+06	2.74353e+06	3.166e+06	6.21826e+06	2.35094e+06	4.47229e+06	4	4	5	5	5	5	5	5	5	5	High	High	High	High	High	High	High	High	High	High	1	Met-loss+Acetyl [N-Term]	0
High	Q92747	10	ARPC1A	Actin-related protein 2/3 complex subunit 1A OS=Homo sapiens OX=9606 GN=ARPC1A PE=2 SV=2	1.179	0.671152	6.18468e+06	5.54338e+06	5.81154e+06	6.3473e+06	7.43504e+06	7.03391e+06	8.43775e+06	4.6206e+06	7.12736e+06	6.29567e+06	8.94e+06	5.16477e+06	6.8764e+06	8.89238e+06	9.66569e+06	6.76861e+06	9.25597e+06	1.57063e+07	5.5246e+06	9.69033e+06	9	7	8	9	9	8	9	7	9	8	High	High	High	High	High	High	High	High	High	High	1	Met-loss+Acetyl [N-Term]	0
High	O15143	17	ARPC1B	Actin-related protein 2/3 complex subunit 1B OS=Homo sapiens OX=9606 GN=ARPC1B PE=1 SV=3	1.063	0.951894	4.96323e+07	4.74021e+07	5.07941e+07	4.8167e+07	5.18859e+07	4.94766e+07	4.95982e+07	5.2615e+07	6.18952e+07	5.4512e+07	7.14275e+07	4.44563e+07	5.99e+07	6.74872e+07	6.73062e+07	4.77353e+07	5.45634e+07	1.79315e+08	4.7733e+07	8.39155e+07	19	17	18	17	18	17	16	18	18	19	High	High	High	High	High	High	High	High	High	High	1	Met-loss+Acetyl [N-Term]	0
High	O15144	17	ARPC2	Actin-related protein 2/3 complex subunit 2 OS=Homo sapiens OX=9606 GN=ARPC2 PE=1 SV=1	1.091	0.897004	7.51917e+07	7.06679e+07	7.38293e+07	7.50131e+07	7.66694e+07	8.15684e+07	7.74402e+07	8.07529e+07	9.43826e+07	8.08487e+07	1.08748e+08	6.56673e+07	8.70354e+07	1.04997e+08	9.92659e+07	7.90198e+07	8.49458e+07	2.79744e+08	7.27616e+07	1.24696e+08	21	21	21	20	19	22	20	19	21	21	High	High	High	High	High	High	High	High	High	High	1		0
High	O15145	5	ARPC3	Actin-related protein 2/3 complex subunit 3 OS=Homo sapiens OX=9606 GN=ARPC3 PE=1 SV=3	1.018	0.998787	2.46372e+07	2.74283e+07	2.46814e+07	2.55345e+07	2.60909e+07	2.69911e+07	2.53579e+07	2.34881e+07	2.54895e+07	2.44544e+07	3.60341e+07	2.54034e+07	2.95494e+07	3.57689e+07	3.33213e+07	2.60869e+07	2.79315e+07	8.19492e+07	1.96637e+07	3.77098e+07	6	6	6	6	6	6	5	6	6	6	High	High	High	High	High	High	High	High	High	High	1		0
High	P59998	9	ARPC4	Actin-related protein 2/3 complex subunit 4 OS=Homo sapiens OX=9606 GN=ARPC4 PE=1 SV=3	1.116	0.792302	4.14539e+07	3.95699e+07	4.293e+07	4.23605e+07	4.66846e+07	4.29528e+07	4.12985e+07	3.87667e+07	5.57732e+07	4.84701e+07	6.00879e+07	3.69928e+07	5.09149e+07	5.93241e+07	6.06671e+07	4.1384e+07	4.52078e+07	1.32345e+08	4.34335e+07	7.47946e+07	13	11	12	13	12	11	12	13	12	12	High	High	High	High	High	High	High	High	High	High	1	Met-loss+Acetyl [N-Term]	0
High	O15511	6	ARPC5	Actin-related protein 2/3 complex subunit 5 OS=Homo sapiens OX=9606 GN=ARPC5 PE=1 SV=3	1.062	0.973669	2.14131e+07	1.60824e+07	1.75157e+07	1.25213e+07	1.63803e+07	1.58583e+07	1.6975e+07	2.0823e+07	1.7667e+07	1.88232e+07	3.09566e+07	1.50186e+07	2.0596e+07	17585961	2.14351e+07	1.53092e+07	1.85461e+07	6.99518e+07	1.36588e+07	2.90926e+07	9	9	9	7	9	8	9	9	9	9	High	High	High	High	High	High	High	High	High	High	1		0
High	Q9BPX5	4	ARPC5L	Actin-related protein 2/3 complex subunit 5-like protein OS=Homo sapiens OX=9606 GN=ARPC5L PE=1 SV=1	0.948	0.993713	1.17201e+07	8.31001e+06	8.95952e+06	5.43673e+06	7.9604e+06	8.37582e+06	8.575e+06	1.15157e+07	9.69581e+06	8.14805e+06	1.71858e+07	7.82879e+06	1.0579e+07	7.63216e+06	1.01937e+07	7.97764e+06	9.53302e+06	3.95404e+07	7.52166e+06	1.24081e+07	4	4	4	4	4	4	4	4	4	4	High	High	High	High	High	High	High	High	High	High	1		0
High	P56211	4	ARPP19	cAMP-regulated phosphoprotein 19 OS=Homo sapiens OX=9606 GN=ARPP19 PE=1 SV=2	0.699	0.352971	770548	506474	815020	306016	335058	508450	598947	4.19279e+06	705908	544181	1.10572e+06	473718	962286	429624	436080	490328	661154	1.40457e+07	545054	839482	3	2	3	2	2	3	3	3	3	3	High	Peak Found	High	Peak Found	Peak Found	Peak Found	Peak Found	High	High	Peak Found	1	Met-loss+Acetyl [N-Term]	0
High	Q8N5I2	2	ARRDC1	Arrestin domain-containing protein 1 OS=Homo sapiens OX=9606 GN=ARRDC1 PE=1 SV=1	1.025	0.998787	414474	523966	295632	369401	325645	244742	558452	522273	300505	385541	590042	486784	342293	513988	430437	236905	605938	1.77471e+06	233670	600047	1	2	1	1	1	1	2	2	1	1	Peak Found	Peak Found	High	Peak Found	High	Peak Found	Peak Found	Peak Found	Peak Found	Peak Found	1		0.006
High	P15289	6	ARSA	Arylsulfatase A OS=Homo sapiens OX=9606 GN=ARSA PE=1 SV=3	1.43	0.152393	1.19178e+06	655199	1.20179e+06	640154	2.06482e+06	2.48349e+06	3.07073e+06	1.28926e+06	2.83399e+06	2.22368e+06	1.73647e+06	606722	1.41557e+06	898228	2.67544e+06	2.38998e+06	3.36956e+06	4.47416e+06	2.18317e+06	3.46462e+06	4	3	4	3	5	5	6	5	5	5	High	High	High	High	High	High	High	High	High	High	1		0
High	Q13510	9	ASAH1	Acid ceramidase OS=Homo sapiens OX=9606 GN=ASAH1 PE=1 SV=5	1.201	0.618549	8.72341e+06	9.64902e+06	9.12731e+06	6.60558e+06	1.00585e+07	1.06233e+07	1.15948e+07	8.12941e+06	1.1135e+07	9.87523e+06	1.25262e+07	9.01674e+06	1.07387e+07	9.18943e+06	1.30568e+07	1.02494e+07	1.27116e+07	27880796	8.56889e+06	1.52663e+07	9	11	10	9	8	10	10	9	9	10	High	High	High	High	High	High	High	High	High	High	1		0
High	O43150	8	ASAP2	Arf-GAP with SH3 domain, ANK repeat and PH domain-containing protein 2 OS=Homo sapiens OX=9606 GN=ASAP2 PE=1 SV=3	0.954	0.994413	5.99736e+07	1.3219e+08	1.10386e+08	1.1942e+08	9.92405e+07	9.4207e+07	9.56606e+07	5.68776e+07	9.32244e+07	7.23526e+07	8.79849e+07	1.2241e+08	1.31945e+08	1.68569e+08	1.27516e+08	9.09178e+07	1.05453e+08	1.92673e+08	7.2269e+07	1.11584e+08	8	8	7	7	7	8	7	7	6	7	High	High	High	High	High	High	High	High	High	High	1		0
High	Q9NWX5	2	ASB6	Ankyrin repeat and SOCS box protein 6 OS=Homo sapiens OX=9606 GN=ASB6 PE=1 SV=1	1.244	0.78079	362739	98993.5		219259	194122	276852	351553	376374		279308	530748	92209.2		308105	251227	269262	387430	1.29037e+06		432995	2	1		1	1	1	2	2		1	Peak Found	Peak Found	Not Found	Peak Found	Peak Found	Peak Found	High	High	Not Found	High	1		0.001
High	Q8N9N2	3	ASCC1	Activating signal cointegrator 1 complex subunit 1 OS=Homo sapiens OX=9606 GN=ASCC1 PE=1 SV=1	1.139	0.902901	784858	721746	930243	810997	785232	871825	905085	960640	803072	891869	1.11868e+06	681214	1.08606e+06	1.1299e+06	1.01326e+06	839069	1.00197e+06	3320832	610816	1.35917e+06	2	2	2	2	2	2	2	2	2	2	High	High	Peak Found	High	High	High	High	High	High	High	1		0.001
High	Q9H1I8	13	ASCC2	Activating signal cointegrator 1 complex subunit 2 OS=Homo sapiens OX=9606 GN=ASCC2 PE=1 SV=3	1.046	0.988013	1.32584e+07	1.01636e+07	1.10428e+07	1.26485e+07	1.14654e+07	9.81745e+06	1.14929e+07	1.35236e+07	1.00574e+07	1.23855e+07	1.94615e+07	9.52644e+06	1.3163e+07	17747659	1.47478e+07	9.43879e+06	1.25897e+07	4.58813e+07	7.78015e+06	1.91251e+07	13	11	12	11	10	11	12	12	11	13	High	High	High	High	High	High	High	High	High	High	1		0
High	Q8N3C0	40	ASCC3	Activating signal cointegrator 1 complex subunit 3 OS=Homo sapiens OX=9606 GN=ASCC3 PE=1 SV=3	1.132	0.812408	2.12194e+07	1.91275e+07	1.85138e+07	2.37915e+07	2.03896e+07	2.27547e+07	2.2759e+07	1.88549e+07	2.66464e+07	2.12673e+07	3.08572e+07	1.78342e+07	2.18896e+07	3.33634e+07	2.62982e+07	2.1943e+07	2.50643e+07	6.45928e+07	2.05633e+07	3.26649e+07	31	29	31	31	31	34	33	32	34	34	High	High	High	High	High	High	High	High	High	High	1		0
High	Q9Y294	2	ASF1A	Histone chaperone ASF1A OS=Homo sapiens OX=9606 GN=ASF1A PE=1 SV=1	0.877	0.917771	1.62309e+06	1.81252e+06	1.90838e+06	1.13506e+06	1.61946e+06	1.46326e+06	1.27093e+06	2.15257e+06	1.45371e+06	1.24478e+06	2.31089e+06	1.69438e+06	2.20546e+06	1.58097e+06	2136577	1.41842e+06	1.38421e+06	7366389	1.12542e+06	1.92539e+06	2	2	2	2	2	2	2	2	2	2	High	High	Peak Found	Peak Found	Peak Found	High	High	High	High	High	1		0.002
High	Q9UBL3	2	ASH2L	Set1/Ash2 histone methyltransferase complex subunit ASH2 OS=Homo sapiens OX=9606 GN=ASH2L PE=1 SV=1	0.834	0.845186	616658	965617	494970	507122	911307	775088	440341	477418	612807	558821	904474	893374	592181	713292	1.16381e+06	751100	485790	1.67344e+06	469793	868430	2	2	1	1	2	2	1	1	2	2	High	High	High	Peak Found	High	High	High	High	Peak Found	High	1		0
High	P04424	8	ASL	Argininosuccinate lyase OS=Homo sapiens OX=9606 GN=ASL PE=1 SV=4	0.815	0.610712	5.12061e+06	5.69674e+06	4.62078e+06	5.38456e+06	3.92249e+06	1.21882e+07	3.43302e+06	6.69519e+06	5.33083e+06	5.38481e+06	7.42842e+06	5290596	5.4501e+06	7.56863e+06	5.11463e+06	1.18398e+07	3.73509e+06	2.34708e+07	4.16743e+06	8.28443e+06	6	6	6	6	6	6	5	6	5	5	High	High	High	High	High	High	High	High	High	High	1		0
High	O95671	3	ASMTL	Probable bifunctional dTTP/UTP pyrophosphatase/methyltransferase protein OS=Homo sapiens OX=9606 GN=ASMTL PE=1 SV=3	0.895	0.910983	377268	1.13253e+06	1.49191e+06	811693	1.09444e+06	682435	728986	387620	220969	791728	543580	1.07062e+06	1.76407e+06	1.14556e+06	1.41804e+06	656376	811296	1.32699e+06	167642	1.21127e+06	1	3	3	3	3	2	2	1	1	2	High	High	High	High	High	High	High	High	High	High	1		0
High	P08243	23	ASNS	Asparagine synthetase [glutamine-hydrolyzing] OS=Homo sapiens OX=9606 GN=ASNS PE=1 SV=4	0.559	1.93905e-05	4.65505e+07	7.92429e+07	5.30902e+07	1.45381e+08	1.06029e+08	6.99472e+07	9.64468e+07	7.44965e+07	4.97417e+07	6.06575e+07	6.79235e+07	7.37513e+07	6.31399e+07	2.04796e+08	1.37104e+08	6.73506e+07	1.06116e+08	2.48273e+08	3.85206e+07	9.36983e+07	21	24	22	22	22	15	22	22	11	18	High	High	High	High	High	High	High	High	High	High	1		0
High	Q12797	14	ASPH	Aspartyl/asparaginyl beta-hydroxylase OS=Homo sapiens OX=9606 GN=ASPH PE=1 SV=3	0.852	0.791294	7.55181e+06	9.67473e+06	7.77966e+06	7.26124e+06	8.8027e+06	7.31385e+06	7.79024e+06	5.17424e+06	6.40147e+06	6.26621e+06	1.08691e+07	9.05041e+06	9.20055e+06	1.01789e+07	1.14464e+07	7.06889e+06	8.52626e+06	1.78624e+07	4.95894e+06	9.64604e+06	12	14	14	12	14	13	11	10	11	13	High	High	High	High	High	High	High	High	High	High	1		0
High	Q9BZE9	2	ASPSCR1	Tether containing UBX domain for GLUT4 OS=Homo sapiens OX=9606 GN=ASPSCR1 PE=1 SV=1	0.862	0.912941	324617	439894	371379	162243	373772	330688	313794	319085	260968	355263	477147	407771	446139	226089	478680	319697	345905	1.08967e+06	200231	553864	2	2	2	1	2	2	2	2	2	2	High	Peak Found	High	High	High	Peak Found	Peak Found	Peak Found	Peak Found	Peak Found	1		0
High	P00966	14	ASS1	Argininosuccinate synthase OS=Homo sapiens OX=9606 GN=ASS1 PE=1 SV=2	0.855	0.740463	8.63085e+06	1.1517e+07	1.49899e+07	9.08916e+06	1.86269e+07	1.05976e+07	1.34284e+07	1.09284e+07	1.46286e+07	1.2655e+07	1.24922e+07	1.0797e+07	1.77534e+07	1.27364e+07	2.40493e+07	1.01963e+07	1.48403e+07	37060862	1.12338e+07	1.95424e+07	14	15	15	15	13	14	14	13	14	14	High	High	High	High	High	High	High	High	High	High	1		0
High	Q8NBU5	8	ATAD1	ATPase family AAA domain-containing protein 1 OS=Homo sapiens OX=9606 GN=ATAD1 PE=1 SV=1	1.04	0.975319	5.73942e+06	5.19081e+06	5.93613e+06	5.42754e+06	6.69362e+06	6.1524e+06	5.50192e+06	5.55952e+06	5.58044e+06	6.45988e+06	8.3395e+06	4.81768e+06	6.99045e+06	7.61064e+06	8.67452e+06	5.92761e+06	6.04572e+06	1.94061e+07	4.33408e+06	9.86573e+06	8	7	7	8	8	8	7	8	8	8	High	High	High	High	High	High	High	High	High	High	1		0
High	Q9NVI7	8	ATAD3A	ATPase family AAA domain-containing protein 3A OS=Homo sapiens OX=9606 GN=ATAD3A PE=1 SV=2	0.937	0.96612	9.7348e+06	1.28049e+07	2.07344e+07	1.12761e+07	1.25878e+07	1.00743e+07	9.8808e+06	8.11119e+06	1.26468e+07	1.21603e+07	1.41431e+07	1.19607e+07	2.44086e+07	1.58397e+07	1.63644e+07	9.73443e+06	1.08311e+07	2.80331e+07	9.81951e+06	1.86379e+07	7	10	8	9	9	9	8	8	9	9	High	High	High	High	High	High	High	High	High	High	1	Met-loss+Acetyl [N-Term]	0
High	Q5T9A4	6	ATAD3B	ATPase family AAA domain-containing protein 3B OS=Homo sapiens OX=9606 GN=ATAD3B PE=1 SV=1	1.335	0.192839	1.98149e+06	2.26773e+06	2.17995e+06	2.81498e+06	2.29411e+06	2.33189e+06	2.97483e+06	4.08058e+06	1.54428e+06	1.99901e+06	2.90119e+06	2.11119e+06	2.60205e+06	3.94041e+06	2.95155e+06	2.22998e+06	3.2785e+06	1.40847e+07	1.18945e+06	3.0901e+06	5	6	5	6	5	4	6	6	4	5	High	High	High	High	High	High	High	High	High	High	1	Met-loss+Acetyl [N-Term]	0
High	O95260	2	ATE1	Arginyl-tRNA--protein transferase 1 OS=Homo sapiens OX=9606 GN=ATE1 PE=1 SV=2	0.881	0.877723	907851	354201	980268	321729	1.1276e+06	1.02793e+06	1.01766e+06	904205	828119	899363	1.29209e+06	329960	1.16344e+06	442218	1.45813e+06	990742	1.11553e+06	3.11231e+06	628457	1.39083e+06	2	1	2	1	2	2	2	2	2	2	High	High	High	High	High	High	High	High	High	High	1		0
High	Q676U5	5	ATG16L1	Autophagy-related protein 16-1 OS=Homo sapiens OX=9606 GN=ATG16L1 PE=1 SV=2	0.902	0.962924	633742	709100	653314	534938	520827	663980	454975	400091	492864	590623	912240	669830	769296	754461	675634	639966	504928	1.36537e+06	374975	907588	2	2	2	2	2	2	2	1	2	2	High	High	High	High	High	High	High	High	Peak Found	High	1		0
High	Q9NT62	7	ATG3	Ubiquitin-like-conjugating enzyme ATG3 OS=Homo sapiens OX=9606 GN=ATG3 PE=1 SV=1	0.852	0.798731	5.08899e+06	4.41078e+06	5.04928e+06	4.4028e+06	4.81662e+06	2.82239e+06	4.08875e+06	4.44432e+06	3.22058e+06	4.33508e+06	7.37457e+06	4.10006e+06	6.01389e+06	6.11385e+06	6.24008e+06	2.70031e+06	4.48567e+06	1.54241e+07	2.494e+06	6.70171e+06	7	7	7	7	7	6	7	7	6	7	High	High	High	High	High	High	High	High	High	High	1		0
High	Q9Y4P1	4	ATG4B	Cysteine protease ATG4B OS=Homo sapiens OX=9606 GN=ATG4B PE=1 SV=2	1.025	0.998787	1.36613e+06	1.27072e+06	2.06998e+06	1.67406e+06	1.32973e+06	1.68687e+06	1.71546e+06	963181	1.59231e+06	2.1436e+06	1.98629e+06	1.18581e+06	2.46114e+06	2.34617e+06	1.72409e+06	1.61499e+06	1.89729e+06	3.23743e+06	1.22928e+06	3.32245e+06	3	3	4	4	3	4	4	3	4	4	High	High	High	High	High	High	High	High	High	High	1		0
High	Q96DT6	1	ATG4C	Cysteine protease ATG4C OS=Homo sapiens OX=9606 GN=ATG4C PE=1 SV=1																																	Not Found	Not Found	Not Found	Not Found	Not Found	Not Found	Not Found	Not Found	Not Found	Not Found	1		0.009
High	Q9H1Y0	7	ATG5	Autophagy protein 5 OS=Homo sapiens OX=9606 GN=ATG5 PE=1 SV=2	0.916	0.962924	2.56005e+06	2.73268e+06	3.14338e+06	2.09446e+06	2.81094e+06	2.21789e+06	2.6929e+06	2.48466e+06	2.51199e+06	3.25215e+06	3.71222e+06	2.55725e+06	3.71285e+06	2.94082e+06	3.6293e+06	2.1396e+06	2.97095e+06	8.61307e+06	1.9411e+06	4.97315e+06	6	7	7	6	6	6	7	6	7	7	High	High	High	High	High	High	High	High	High	High	1		0
High	O95352	13	ATG7	Ubiquitin-like modifier-activating enzyme ATG7 OS=Homo sapiens OX=9606 GN=ATG7 PE=1 SV=1	0.911	0.952709	3.50291e+06	3.69779e+06	4.37739e+06	4.15226e+06	3.95503e+06	3.62201e+06	5.92474e+06	3.15051e+06	3.21612e+06	4.08231e+06	5.07803e+06	3.43492e+06	5.16715e+06	5.80526e+06	5.17158e+06	3.50439e+06	6.45267e+06	10797407	2.48847e+06	6.32807e+06	10	10	10	10	9	10	11	10	10	10	High	High	High	High	High	High	High	High	High	High	1		0
High	Q7Z3C6	4	ATG9A	Autophagy-related protein 9A OS=Homo sapiens OX=9606 GN=ATG9A PE=1 SV=3	0.872	0.932431	483436	550042	497578	757351	883094	415984	440592	310014	358805	753877	707963	509131	594680	1.06608e+06	1.13491e+06	400751	486502	1.05948e+06	278188	1.15826e+06	2	2	2	3	3	2	2	2	1	3	Peak Found	Peak Found	High	Peak Found	High	High	High	Peak Found	High	High	1		0
High	P31939	33	ATIC	Bifunctional purine biosynthesis protein PURH OS=Homo sapiens OX=9606 GN=ATIC PE=1 SV=3	0.983	1	9.9136e+07	9.70813e+07	9.25827e+07	1.02399e+08	1.08167e+08	9.501e+07	1.05094e+08	9.93396e+07	9.9673e+07	8.67751e+07	1.43896e+08	9.05018e+07	1.09799e+08	1.42938e+08	1.40398e+08	9.16586e+07	1.14902e+08	3.40498e+08	7.69576e+07	1.34609e+08	38	40	39	37	39	37	38	36	38	38	High	High	High	High	High	High	High	High	High	High	1		0
High	Q8WXF7	1	ATL1	Atlastin-1 OS=Homo sapiens OX=9606 GN=ATL1 PE=1 SV=1	2.639	0.000823302	94977.7		103754					93728.3	250648	139120	135731		119782					328720	196067	214932	1		1					1	1	1	Peak Found	Not Found	Peak Found	Not Found	Not Found	Not Found	Not Found	Peak Found	High	High	1		0.006
High	Q8NHH9	8	ATL2	Atlastin-2 OS=Homo sapiens OX=9606 GN=ATL2 PE=1 SV=2	1.066	0.962924	9.50302e+06	6.42557e+06	6.02712e+06	6.35111e+06	6.78686e+06	6.55592e+06	6.4918e+06	6.29893e+06	6.35856e+06	6.40967e+06	1.37641e+07	6.09264e+06	7.17975e+06	8.94452e+06	8.75237e+06	6.33091e+06	7.20106e+06	2.16353e+07	4.8437e+06	9.87809e+06	7	7	6	7	7	6	7	5	7	7	High	High	High	High	High	High	High	High	High	High	1		0
High	Q6DD88	18	ATL3	Atlastin-3 OS=Homo sapiens OX=9606 GN=ATL3 PE=1 SV=1	1.152	0.67289	3.84433e+07	3.63883e+07	3.79674e+07	3.20418e+07	3.90788e+07	4.22811e+07	4.04283e+07	3.88957e+07	4.76956e+07	4.14987e+07	5.57789e+07	3.38948e+07	4.53598e+07	4.46316e+07	5.04354e+07	4.07815e+07	4.43319e+07	1.33883e+08	3.67604e+07	6.43592e+07	22	21	22	20	18	21	18	20	20	19	High	High	High	High	High	High	High	High	High	High	1		0
High	P54707	1	ATP12A	Potassium-transporting ATPase alpha chain 2 OS=Homo sapiens OX=9606 GN=ATP12A PE=1 SV=3	0.667	0.0121225	2.39939e+07	5.57281e+07	4.31189e+07	4.33875e+07	4.00131e+07	3.71747e+07	3.8025e+07	1.59937e+07	3.67324e+07	2.56925e+07	3.54518e+07	5.19733e+07	51413700	61265296	5.18889e+07	3.59565e+07	4.12569e+07	54599124	2.86658e+07	3.955e+07	1	1	1	1	1	1	1	1	1	1	High	High	High	High	High	High	High	High	Peak Found	Peak Found	1		0
High	Q9HD20	23	ATP13A1	Manganese-transporting ATPase 13A1 OS=Homo sapiens OX=9606 GN=ATP13A1 PE=1 SV=2	1.206	0.611473	8.21827e+06	9.08682e+06	8.63236e+06	7.32281e+06	8.8426e+06	1.1015e+07	9.62921e+06	1.03569e+07	1.13137e+07	1.05348e+07	1.17872e+07	8.4701e+06	1.01067e+07	1.02133e+07	1.14745e+07	1.06201e+07	1.05744e+07	3.56954e+07	8.74111e+06	1.61799e+07	17	18	18	15	17	19	15	18	18	18	High	High	High	High	High	High	High	High	High	High	1		0
High	P05023	28	ATP1A1	Sodium/potassium-transporting ATPase subunit alpha-1 OS=Homo sapiens OX=9606 GN=ATP1A1 PE=1 SV=1	0.997	1	1.52058e+08	1.58396e+08	1.31794e+08	1.38894e+08	1.68479e+08	1.31002e+08	1.35608e+08	1.45347e+08	1.54128e+08	1.38655e+08	2.20524e+08	1.48424e+08	1.56198e+08	1.95233e+08	2.17881e+08	1.26422e+08	1.4929e+08	4.98606e+08	1.19069e+08	2.13177e+08	36	35	34	33	35	34	34	35	36	36	High	High	High	High	High	High	High	High	High	High	1		0
High	P13637	2	ATP1A3	Sodium/potassium-transporting ATPase subunit alpha-3 OS=Homo sapiens OX=9606 GN=ATP1A3 PE=1 SV=3	0.949	0.996655	1.5975e+06	2.13142e+06	2.08859e+06	1.6388e+06	2.00659e+06	2.07961e+06	2.37653e+06	1.42599e+06	1.88226e+06	1.96362e+06	2.33072e+06	1.97369e+06	2.4748e+06	2.29022e+06	2.6251e+06	2.01588e+06	2576619	4.97995e+06	1.46289e+06	3.0476e+06	2	2	2	2	2	2	2	2	2	2	High	Peak Found	Peak Found	Peak Found	Peak Found	High	High	Peak Found	Peak Found	Peak Found	1		0
High	P05026	6	ATP1B1	Sodium/potassium-transporting ATPase subunit beta-1 OS=Homo sapiens OX=9606 GN=ATP1B1 PE=1 SV=1	0.937	0.970388	9.54161e+06	1.1615e+07	1.08305e+07	1.06736e+07	1.16028e+07	1.00008e+07	9.80494e+06	4.70126e+06	1.09389e+07	9.28016e+06	1.3876e+07	1.08287e+07	1.29688e+07	1.48496e+07	1.49753e+07	9.62323e+06	1.0732e+07	1.61609e+07	8.39027e+06	1.45048e+07	6	6	6	6	6	6	6	5	6	6	High	High	High	High	High	High	High	High	High	High	1		0
High	P54709	8	ATP1B3	Sodium/potassium-transporting ATPase subunit beta-3 OS=Homo sapiens OX=9606 GN=ATP1B3 PE=1 SV=1	1.025	0.998787	2.98179e+07	3.02574e+07	2.52996e+07	2.41521e+07	3.09618e+07	2.61699e+07	2.68456e+07	3.06853e+07	3.35106e+07	2.57958e+07	4.33579e+07	2.82605e+07	2.99581e+07	3.39206e+07	4.02959e+07	2.51945e+07	2.94434e+07	1.03922e+08	2.60127e+07	3.97299e+07	8	8	8	9	9	8	9	9	9	9	High	High	High	High	High	High	High	High	High	High	1		0
High	P16615	40	ATP2A2	Sarcoplasmic/endoplasmic reticulum calcium ATPase 2 OS=Homo sapiens OX=9606 GN=ATP2A2 PE=1 SV=1	1.078	0.927939	2.18232e+08	2.14759e+08	2.01943e+08	2.37127e+08	2.18319e+08	2.25852e+08	2.29819e+08	2.28016e+08	2.5277e+08	2.1313e+08	3.13915e+08	2.01769e+08	2.3762e+08	3.32219e+08	2.83396e+08	2.18101e+08	2.52701e+08	7.82658e+08	1.93681e+08	3.27903e+08	53	54	55	54	54	54	55	52	55	54	High	High	High	High	High	High	High	High	High	High	1		0
High	P20020	8	ATP2B1	Plasma membrane calcium-transporting ATPase 1 OS=Homo sapiens OX=9606 GN=ATP2B1 PE=1 SV=4	1.002	0.998787	2.14156e+06	2.89261e+06	2.36597e+06	2.49752e+06	3.28043e+06	2.28138e+06	1.96718e+06	2.39246e+06	1.61113e+06	2.21862e+06	3.11884e+06	2.69304e+06	2.81479e+06	3.50398e+06	4.22273e+06	2.19114e+06	2.17218e+06	8.23732e+06	1.24049e+06	3.40806e+06	6	7	6	7	7	6	5	7	5	6	High	High	High	High	High	High	High	High	High	High	1		0
High	P23634	20	ATP2B4	Plasma membrane calcium-transporting ATPase 4 OS=Homo sapiens OX=9606 GN=ATP2B4 PE=1 SV=2	1.121	0.875233	1.07285e+07	1.3923e+07	1.52709e+07	8.17479e+06	1.29936e+07	1.52302e+07	1.36584e+07	9.49614e+06	1.26465e+07	1.49593e+07	1.54681e+07	1.30186e+07	1.79781e+07	1.14308e+07	1.68949e+07	1.47441e+07	1.49737e+07	3.27588e+07	9.7304e+06	2.30496e+07	18	19	20	16	18	20	18	17	19	19	High	High	High	High	High	High	High	High	High	High	1		0
High	P98194	14	ATP2C1	Calcium-transporting ATPase type 2C member 1 OS=Homo sapiens OX=9606 GN=ATP2C1 PE=1 SV=3	1.233	0.485795	5.35576e+06	5.73854e+06	7.6822e+06	5.94178e+06	5.75817e+06	6.8295e+06	4.53505e+06	8.06374e+06	7.28347e+06	7.76902e+06	7.78861e+06	5.36855e+06	9.09966e+06	8.34084e+06	7.41253e+06	6.58309e+06	4.98339e+06	2.74478e+07	5.63203e+06	11937560	12	13	14	12	12	14	12	13	12	13	High	High	High	High	High	High	High	High	High	High	1		0
High	P20648	1	ATP4A	Potassium-transporting ATPase alpha chain 1 OS=Homo sapiens OX=9606 GN=ATP4A PE=2 SV=5																																	High	Not Found	Not Found	Not Found	Not Found	Not Found	Not Found	Not Found	Not Found	Not Found	1		0
High	P25705	25	ATP5F1A	ATP synthase subunit alpha, mitochondrial OS=Homo sapiens OX=9606 GN=ATP5F1A PE=1 SV=1	0.992	1	2.91122e+08	3.33133e+08	3.40314e+08	3.0659e+08	3.6503e+08	3.3379e+08	3.71967e+08	3.28193e+08	3.48142e+08	3.30143e+08	4.20094e+08	3.10232e+08	3.99834e+08	4.28596e+08	4.76016e+08	3.224e+08	4.07353e+08	1.12523e+09	2.69591e+08	5.09895e+08	37	36	37	38	37	36	40	37	36	39	High	High	High	High	High	High	High	High	High	High	1		0
High	P06576	24	ATP5F1B	ATP synthase subunit beta, mitochondrial OS=Homo sapiens OX=9606 GN=ATP5F1B PE=1 SV=3	1.007	0.998787	3.33872e+08	3.4462e+08	3.74537e+08	3.32179e+08	3.84174e+08	3.38477e+08	3.82253e+08	4.02889e+08	3.61059e+08	3.64162e+08	4.83085e+08	3.2079e+08	4.41669e+08	4.64418e+08	5.01573e+08	3.26455e+08	4.18191e+08	1.37987e+09	2.79141e+08	5.6257e+08	50	48	51	51	53	51	53	48	50	49	High	High	High	High	High	High	High	High	High	High	1		0
High	P36542	9	ATP5F1C	ATP synthase subunit gamma, mitochondrial OS=Homo sapiens OX=9606 GN=ATP5F1C PE=1 SV=1	1.057	0.970388	3.02185e+07	3.09387e+07	3.25056e+07	3.11156e+07	3.60505e+07	3.26464e+07	3.58222e+07	3.24744e+07	3.30035e+07	3.44714e+07	4.36111e+07	2.88701e+07	3.82255e+07	4.35125e+07	4.67222e+07	3.14842e+07	3.94435e+07	1.11962e+08	2.55006e+07	5.29751e+07	12	11	12	12	12	11	12	11	11	12	High	High	High	High	High	High	High	High	High	High	1		0
High	P30049	1	ATP5F1D	ATP synthase subunit delta, mitochondrial OS=Homo sapiens OX=9606 GN=ATP5F1D PE=1 SV=2	1	1	230619							444210			331206							1.57046e+06			1							1			Peak Found	Not Found	Not Found	Not Found	Not Found	Not Found	Not Found	High	Not Found	Not Found	1		0
High	Q5VTU8	2	ATP5F1EP2	ATP synthase subunit epsilon-like protein, mitochondrial OS=Homo sapiens OX=9606 GN=ATP5F1EP2 PE=1 SV=1	0.858	0.815523	3.61139e+06	1.20242e+06	1.24391e+06	2.21771e+06	2.77241e+06	2.7618e+06	2.75738e+06	4.70329e+06	3.00416e+06	2.86904e+06	5.26785e+06	1.14447e+06	1.48827e+06	3.12653e+06	3.5481e+06	2.67375e+06	3.05286e+06	1.63699e+07	2.32415e+06	4.4013e+06	2	1	1	2	2	2	2	2	2	2	High	High	High	High	Peak Found	Peak Found	High	High	High	High	1		0.005
High	Q9UII2	1	ATP5IF1	ATPase inhibitor, mitochondrial OS=Homo sapiens OX=9606 GN=ATP5IF1 PE=1 SV=1	100	2.30261e-16	34938.1							172055	19672.2	22625.4	47467.2							575363	16212.6	34303.6	1							1	1	1	Peak Found	Not Found	Not Found	Not Found	Not Found	Not Found	Not Found	High	Peak Found	Peak Found	1		0.005
High	Q96IX5	1	ATP5MD	ATP synthase membrane subunit DAPIT, mitochondrial OS=Homo sapiens OX=9606 GN=ATP5MD PE=1 SV=1	1.159	0.752379	2.73935e+06	2.8833e+06	3.14937e+06	3.18472e+06	3.53287e+06	2.90275e+06	3.09946e+06	3.69211e+06	3.60964e+06	3.81261e+06	3911780	2.6902e+06	3.66304e+06	4440249	4.66057e+06	2.80467e+06	3.37313e+06	12183681	2802243	5.93769e+06	1	1	1	1	1	1	1	1	1	1	High	High	High	High	High	High	High	High	High	Peak Found	1		0.005
High	P56385	3	ATP5ME	ATP synthase subunit e, mitochondrial OS=Homo sapiens OX=9606 GN=ATP5ME PE=1 SV=2	0.992	1	9.35291e+06	8.61788e+06	1.0379e+07	7.99678e+06	9.47375e+06	8.24731e+06	1.00896e+07	1.17713e+07	9.6646e+06	1.06013e+07	1.35881e+07	8.02661e+06	1.22997e+07	1.12441e+07	1.23e+07	7.90419e+06	1.11275e+07	39279335	7.48791e+06	1.63457e+07	3	3	3	3	3	3	3	3	3	3	High	High	High	High	High	High	High	High	High	High	1		0
High	P56134	3	ATP5MF	ATP synthase subunit f, mitochondrial OS=Homo sapiens OX=9606 GN=ATP5MF PE=1 SV=3	1.048	0.981281	7.50942e+06	8.01612e+06	8.01356e+06	8.64862e+06	9.48303e+06	9.11343e+06	9.98445e+06	9.69391e+06	8.27713e+06	8.65799e+06	1.08848e+07	7.47158e+06	9.63597e+06	1.19487e+07	1.22958e+07	8.7216e+06	1.08774e+07	3.29103e+07	6.36168e+06	1.36451e+07	4	4	4	4	4	4	4	4	4	4	High	High	High	High	High	High	High	High	High	High	1	Met-loss+Acetyl [N-Term]	0
High	O75964	3	ATP5MG	ATP synthase subunit g, mitochondrial OS=Homo sapiens OX=9606 GN=ATP5MG PE=1 SV=3	1.053	0.96612	3.14563e+06	3.73034e+06	7.90376e+06	3.60355e+06	4.60089e+06	4.64071e+06	5.04596e+06	4.65761e+06	5.81879e+06	7.82305e+06	4.63741e+06	3.48867e+06	9.27931e+06	5.0779e+06	5.94666e+06	4.46964e+06	5.52694e+06	1.58987e+07	4.48789e+06	1.19803e+07	2	2	3	2	2	3	3	3	3	3	High	High	High	High	High	High	High	High	High	High	1		0
High	P24539	11	ATP5PB	ATP synthase F(0) complex subunit B1, mitochondrial OS=Homo sapiens OX=9606 GN=ATP5PB PE=1 SV=2	1.015	0.998787	3.82995e+07	4.13147e+07	3.5568e+07	3.38568e+07	4.68042e+07	3.53777e+07	3.94328e+07	3.81249e+07	3.77333e+07	3.70484e+07	5.53486e+07	3.88462e+07	4.21241e+07	4.77035e+07	6.0714e+07	3.42166e+07	4.35629e+07	1.30213e+08	2.89978e+07	5.68016e+07	13	13	13	12	14	13	13	13	13	12	High	High	High	High	High	High	High	High	High	High	1		0
High	O75947	10	ATP5PD	ATP synthase subunit d, mitochondrial OS=Homo sapiens OX=9606 GN=ATP5PD PE=1 SV=3	0.933	0.974595	8.45721e+06	6.57599e+06	6.5618e+06	4.72049e+06	5.71848e+06	5.45322e+06	6.49408e+06	1.77466e+07	5.98195e+06	4.61415e+06	1.22521e+07	6.19283e+06	7.75724e+06	6.63052e+06	7.41054e+06	5.25353e+06	7.17492e+06	6.01312e+07	4.56895e+06	7.10324e+06	12	12	10	9	11	12	11	9	8	9	High	High	High	High	High	High	High	High	High	High	1		0
High	P18859	2	ATP5PF	ATP synthase-coupling factor 6, mitochondrial OS=Homo sapiens OX=9606 GN=ATP5PF PE=1 SV=1	100	2.30261e-16								140838										460747										1			Not Found	Not Found	Not Found	Not Found	Not Found	Not Found	Not Found	High	Not Found	Not Found	1		0
High	P48047	9	ATP5PO	ATP synthase subunit O, mitochondrial OS=Homo sapiens OX=9606 GN=ATP5PO PE=1 SV=1	1.017	0.998787	2.50221e+07	2.75179e+07	3.13947e+07	2.67096e+07	3.08497e+07	2.76696e+07	2.94463e+07	4.85392e+07	3.2954e+07	3.08341e+07	3.60331e+07	2.57091e+07	3.67181e+07	3.72274e+07	4.03336e+07	2.66705e+07	3.22623e+07	1.65645e+08	2.54937e+07	4.76989e+07	10	9	9	9	9	9	9	10	10	9	High	High	High	High	High	High	High	High	High	High	1		0
High	Q15904	5	ATP6AP1	V-type proton ATPase subunit S1 OS=Homo sapiens OX=9606 GN=ATP6AP1 PE=1 SV=2	1.214	0.583151	1.78929e+06	2.08449e+06	1.88861e+06	1.37938e+06	1.46613e+06	2.36739e+06	1.98938e+06	1.70608e+06	2.73698e+06	2.46338e+06	2.6094e+06	1.936e+06	2.23381e+06	1.94516e+06	1.92653e+06	2.29176e+06	2.16445e+06	5.81349e+06	2.12895e+06	3.81534e+06	4	5	5	3	3	5	4	3	5	5	High	High	Peak Found	Peak Found	Peak Found	High	High	High	High	High	1		0
High	O75787	7	ATP6AP2	Renin receptor OS=Homo sapiens OX=9606 GN=ATP6AP2 PE=1 SV=2	1.378	0.12373	3.32241e+06	2.90617e+06	3.08907e+06	2.917e+06	3.22629e+06	3.9346e+06	4.26766e+06	3.8655e+06	4.8396e+06	4.09048e+06	4.78959e+06	2.7169e+06	3.64592e+06	4.07077e+06	4.19933e+06	3.75803e+06	4.71794e+06	1.31996e+07	3.73493e+06	6.26371e+06	7	6	5	6	6	7	7	7	6	7	High	High	High	High	High	High	High	High	High	High	1		0
High	Q93050	11	ATP6V0A1	V-type proton ATPase 116 kDa subunit a isoform 1 OS=Homo sapiens OX=9606 GN=ATP6V0A1 PE=1 SV=3	1.287	0.334449	2.73456e+06	3.09301e+06	2.27356e+06	3.30065e+06	3.82751e+06	3.96883e+06	4.04306e+06	3.5931e+06	7.05553e+06	4.03292e+06	3.9916e+06	2.88965e+06	2.69702e+06	4.62561e+06	4.95777e+06	3.82564e+06	4.44862e+06	1.23628e+07	5.47215e+06	6.20168e+06	9	10	9	10	11	9	10	11	11	11	High	High	High	High	High	High	High	High	High	High	1		0
High	Q9Y487	1	ATP6V0A2	V-type proton ATPase 116 kDa subunit a isoform 2 OS=Homo sapiens OX=9606 GN=ATP6V0A2 PE=1 SV=2	1.032	0.998787	232617	260905	233902	168969	230038	244430	251742	249067	227055	241480	333080	244692	273977	234867	300688	230334	281190	870184	175835	364430	1	1	1	1	1	1	1	1	1	1	High	Peak Found	High	Peak Found	Peak Found	Peak Found	High	High	Peak Found	Peak Found	1		0.002
High	P27449	1	ATP6V0C	V-type proton ATPase 16 kDa proteolipid subunit OS=Homo sapiens OX=9606 GN=ATP6V0C PE=1 SV=1																																	Not Found	Not Found	Not Found	High	Not Found	Not Found	Not Found	Not Found	High	Not Found	1		0.002
High	P61421	11	ATP6V0D1	V-type proton ATPase subunit d 1 OS=Homo sapiens OX=9606 GN=ATP6V0D1 PE=1 SV=1	1.381	0.139561	8.60429e+06	5.97324e+06	7.16967e+06	8.81665e+06	7.77302e+06	9.20874e+06	1.03535e+07	8.03415e+06	1.58981e+07	7.74153e+06	1.24301e+07	5.58011e+06	8.51729e+06	1.23026e+07	1.01055e+07	8.86215e+06	1.13517e+07	2.71213e+07	1.22636e+07	1.20442e+07	11	8	11	10	11	9	11	10	11	10	High	High	High	High	High	High	High	High	High	High	1	Met-loss+Acetyl [N-Term]	0
High	P38606	27	ATP6V1A	V-type proton ATPase catalytic subunit A OS=Homo sapiens OX=9606 GN=ATP6V1A PE=1 SV=2	1.197	0.494581	3.48376e+07	3.10638e+07	3.28753e+07	2.94611e+07	3.22688e+07	3.62816e+07	3.94481e+07	3.79781e+07	4.69195e+07	3.76211e+07	5.04265e+07	2.8891e+07	3.88288e+07	4.12247e+07	4.18966e+07	3.51105e+07	4.32075e+07	1.31102e+08	3.6312e+07	5.79821e+07	24	23	26	24	27	25	25	25	26	25	High	High	High	High	High	High	High	High	High	High	1		0
High	P21281	20	ATP6V1B2	V-type proton ATPase subunit B, brain isoform OS=Homo sapiens OX=9606 GN=ATP6V1B2 PE=1 SV=3	1.125	0.837722	2.95606e+07	3.26857e+07	3.13448e+07	2.49162e+07	2.99853e+07	3.5369e+07	3.42946e+07	3.39837e+07	3.74958e+07	3.43533e+07	4.27093e+07	3.08648e+07	3.67993e+07	3.50023e+07	3.8878e+07	3.40819e+07	3.79004e+07	1.16537e+08	2.87145e+07	5.27194e+07	21	21	20	19	20	20	20	21	20	21	High	High	High	High	High	High	High	High	High	High	1		0
High	P21283	12	ATP6V1C1	V-type proton ATPase subunit C 1 OS=Homo sapiens OX=9606 GN=ATP6V1C1 PE=1 SV=4	1.282	0.274106	2.04344e+07	1.87922e+07	1.91286e+07	2.021e+07	1.72501e+07	1.85801e+07	1.88152e+07	2.02124e+07	2.29824e+07	2.14706e+07	2.94105e+07	1.74179e+07	2.22783e+07	2.82556e+07	2.26987e+07	1.80374e+07	2.04818e+07	7.08612e+07	1.78664e+07	3.30983e+07	12	12	12	12	12	11	11	12	11	12	High	High	High	High	High	High	High	High	High	High	1	Met-loss+Acetyl [N-Term]	0
High	Q9Y5K8	7	ATP6V1D	V-type proton ATPase subunit D OS=Homo sapiens OX=9606 GN=ATP6V1D PE=1 SV=1	1.23	0.41096	1.98764e+07	2.10615e+07	2.38776e+07	1.69738e+07	2.1823e+07	2.19512e+07	2.36964e+07	1.8976e+07	2.30675e+07	2.46771e+07	2.84235e+07	1.96748e+07	2.8087e+07	2.36636e+07	2.80959e+07	2.12496e+07	2.60365e+07	6.59936e+07	1.76771e+07	3.77833e+07	7	7	6	6	7	7	7	7	7	7	High	High	High	High	High	High	High	High	High	High	1		0
High	P36543	10	ATP6V1E1	V-type proton ATPase subunit E 1 OS=Homo sapiens OX=9606 GN=ATP6V1E1 PE=1 SV=1	1.205	0.608528	2.06494e+07	1.46703e+07	1.59241e+07	1.67e+07	1.91704e+07	1.87808e+07	1.92448e+07	4.35476e+07	3.24404e+07	2.07163e+07	2.98955e+07	1.37235e+07	1.89629e+07	2.35048e+07	2.46719e+07	1.81374e+07	2.13097e+07	1.51736e+08	2.51501e+07	3.17352e+07	11	9	11	8	10	10	11	10	11	10	High	High	High	High	High	High	High	High	High	High	1	Met-loss+Acetyl [N-Term]	0
High	Q16864	2	ATP6V1F	V-type proton ATPase subunit F OS=Homo sapiens OX=9606 GN=ATP6V1F PE=1 SV=2	1.44	0.332575	220887	243507	422850	275542	312478	350759	303528	446448	345239	337571	314438	227008	489547	383379	413046	339541	329740	1.49426e+06	268466	525374	1	1	1	1	1	1	1	1	1	1	Peak Found	Peak Found	High	Peak Found	High	Peak Found	Peak Found	High	Peak Found	Peak Found	1		0
High	O75348	4	ATP6V1G1	V-type proton ATPase subunit G 1 OS=Homo sapiens OX=9606 GN=ATP6V1G1 PE=1 SV=3	1.237	0.640147	1.77253e+06	1.48782e+06	1.72648e+06	913533	1.58465e+06	1.55048e+06	1.85779e+06	4.29876e+06	3.10409e+06	1.40165e+06	2.58866e+06	1.38595e+06	2.05241e+06	1.28133e+06	2.02864e+06	1.49979e+06	2.05002e+06	1.48986e+07	2.37753e+06	2.15927e+06	4	3	4	3	3	3	3	4	5	4	High	High	High	High	High	High	High	High	High	High	1	Met-loss+Acetyl [N-Term]	0
High	Q9UI12	14	ATP6V1H	V-type proton ATPase subunit H OS=Homo sapiens OX=9606 GN=ATP6V1H PE=1 SV=1	1.226	0.545723	8.89822e+06	8.43045e+06	8.44303e+06	7.92259e+06	8.38331e+06	1.00768e+07	9.83426e+06	8.68507e+06	1.19418e+07	9.6815e+06	1.28511e+07	7.87266e+06	9.91026e+06	1.10753e+07	1.09353e+07	9.73334e+06	1.07836e+07	2.99002e+07	9.20812e+06	1.49399e+07	11	12	11	11	11	12	11	12	13	11	High	High	High	High	High	High	High	High	High	High	1		0
High	Q5TC12	2	ATPAF1	ATP synthase mitochondrial F1 complex assembly factor 1 OS=Homo sapiens OX=9606 GN=ATPAF1 PE=1 SV=1	1.012	1	141154	102430	90545.4	104086	135673	103670	216372	423572	233240	233552	207989	96756.6	107452	146228	173358	98970.5	237409	1.43871e+06	181454	358336	1	1	1	1	1	1	2	2	2	2	Peak Found	Peak Found	Peak Found	Peak Found	High	Peak Found	High	High	Peak Found	Peak Found	1		0.002
High	Q8N5M1	3	ATPAF2	ATP synthase mitochondrial F1 complex assembly factor 2 OS=Homo sapiens OX=9606 GN=ATPAF2 PE=1 SV=1	0.981	0.999936	174975		219184	217078	212093	232896		145945	224982	215128	255363		259308	305267	274895	226641		502594	170583	332685	1		1	1	1	1		1	1	1	Peak Found	Not Found	Peak Found	Peak Found	High	High	Not Found	Peak Found	Peak Found	High	1		0
High	O75882	2	ATRN	Attractin OS=Homo sapiens OX=9606 GN=ATRN PE=1 SV=2	0.093	2.30261e-16	434666	568635	494985		463881		507914		375821		627187	527294	586744		592167		559136		289017		1	1	1		1		1		1		High	Peak Found	Peak Found	High	Peak Found	Not Found	Peak Found	Not Found	High	High	1		0.001
High	P46100	2	ATRX	Transcriptional regulator ATRX OS=Homo sapiens OX=9606 GN=ATRX PE=1 SV=5																																	Not Found	Not Found	Not Found	Not Found	Not Found	Not Found	Not Found	High	Not Found	Not Found	1		0.002
High	Q9UBB4	17	ATXN10	Ataxin-10 OS=Homo sapiens OX=9606 GN=ATXN10 PE=1 SV=1	0.887	0.893492	8.7663e+06	9.41462e+06	9.42087e+06	1.12431e+07	8.78295e+06	8.9528e+06	9.41117e+06	7.73682e+06	4.31352e+06	6.38886e+06	1.26968e+07	8.8155e+06	1.11622e+07	1.57562e+07	1.13737e+07	8.64609e+06	1.03442e+07	2.63677e+07	3.30117e+06	9.86334e+06	15	16	17	18	16	16	16	15	12	14	High	High	High	High	High	High	High	High	High	High	1		0
High	Q99700	4	ATXN2	Ataxin-2 OS=Homo sapiens OX=9606 GN=ATXN2 PE=1 SV=2	1.184	0.871838	460120	160140	292613	371096	259337	325444	264602	1.58371e+06	227461	622356	668920	147788	342632	521988	343096	316750	286408	5.52731e+06	178246	957458	1	1	1	1	1	1	1	3	1	2	High	Peak Found	High	High	Peak Found	Peak Found	Peak Found	High	Peak Found	Peak Found	1		0
High	Q8WWM7	14	ATXN2L	Ataxin-2-like protein OS=Homo sapiens OX=9606 GN=ATXN2L PE=1 SV=2	0.699	0.0675695	1.04175e+07	8.15668e+06	1.03624e+07	1.03219e+07	1.00959e+07	7.05363e+06	7.77568e+06	1.73411e+07	1.1895e+07	1.07323e+07	1.50086e+07	7.62434e+06	1.21866e+07	1.44579e+07	1.31836e+07	6.81426e+06	8.51644e+06	5.83354e+07	9.20224e+06	1.66416e+07	13	14	13	14	14	11	12	14	12	13	High	High	High	High	High	High	High	High	High	High	1		0
High	Q9Y679	5	AUP1	Ancient ubiquitous protein 1 OS=Homo sapiens OX=9606 GN=AUP1 PE=1 SV=2	1.007	1	1.79265e+06	1.41095e+06	1.04087e+06	1.69214e+06	1.08985e+06	1.56752e+06	2.22288e+06	1.6732e+06	1.8436e+06	1.08563e+06	2.59113e+06	1.33374e+06	1.21941e+06	2384953	1.41539e+06	1.5172e+06	2.43927e+06	5.78562e+06	1.40413e+06	1.65757e+06	4	4	3	4	3	4	4	4	4	3	High	High	High	High	High	High	High	High	High	High	1		0
High	O14965	6	AURKA	Aurora kinase A OS=Homo sapiens OX=9606 GN=AURKA PE=1 SV=2	0.888	0.951894	672159	411596	382889	806133	488520	340684	276579	48636.1	296001	324026	974222	387775	464165	1.12657e+06	629749	329218	306942	166633	233359	500829	4	2	2	4	2	2	2	1	2	3	Peak Found	High	Peak Found	High	Peak Found	Peak Found	Peak Found	Peak Found	Peak Found	Peak Found	1		0
High	Q96GD4	3	AURKB	Aurora kinase B OS=Homo sapiens OX=9606 GN=AURKB PE=1 SV=3	0.471	0.00370672	248357			365225		101827		175961			358636			513397		98398.6		607296			2			2		1		2			Peak Found	Not Found	Not Found	High	Not Found	Peak Found	Not Found	Peak Found	Not Found	Not Found	1		0
High	Q8NBF6	3	AVL9	Late secretory pathway protein AVL9 homolog OS=Homo sapiens OX=9606 GN=AVL9 PE=1 SV=1	1.085	0.970388	843880	798359	641086	810020	722109	858662	832075	1.15585e+06	1.04076e+06	1.02633e+06	1.21825e+06	748179	745730	1.13223e+06	941156	823064	916573	3.84934e+06	807827	1.58234e+06	3	3	2	3	3	3	3	3	3	3	High	High	High	High	High	Peak Found	Peak Found	Peak Found	Peak Found	Peak Found	1		0
High	P01185	1	AVP	Vasopressin-neurophysin 2-copeptin OS=Homo sapiens OX=9606 GN=AVP PE=1 SV=2																																	Not Found	Not Found	Not Found	Not Found	Not Found	Not Found	Not Found	Not Found	Not Found	Not Found	1		0.009
High	P25311	3	AZGP1	Zinc-alpha-2-glycoprotein OS=Homo sapiens OX=9606 GN=AZGP1 PE=1 SV=2	1.083	0.933711	6.6854e+06	6.05607e+06	832564	482932	7.437e+06	6.25497e+06	7.28962e+06	5.62366e+06	5.51373e+06	6.85669e+06	9.48733e+06	5.67806e+06	995293	674370	9.58366e+06	6.06205e+06	8.02187e+06	1.95979e+07	4.1879e+06	1.04924e+07	3	3	3	2	3	2	2	3	3	3	High	High	High	High	Peak Found	Peak Found	Peak Found	Peak Found	Peak Found	Peak Found	1		0
High	P61769	2	B2M	Beta-2-microglobulin OS=Homo sapiens OX=9606 GN=B2M PE=1 SV=1	1.962	8.28262e-05	886188	837583	593462	593913	320595	1.6435e+06	764678	2.15276e+06	1.38775e+06	888072	1.26979e+06	805087	694976	837700	415764	1.58529e+06	851892	7.34415e+06	1.04638e+06	1.35839e+06	1	1	1	1	1	1	1	1	1	1	High	High	Peak Found	High	Peak Found	High	Peak Found	High	High	High	1		0
High	P15291	6	B4GALT1	Beta-1,4-galactosyltransferase 1 OS=Homo sapiens OX=9606 GN=B4GALT1 PE=1 SV=5	1.111	0.869594	5.49637e+06	4.65984e+06	4.82253e+06	4.9182e+06	4.27574e+06	5.28979e+06	5.05611e+06	5.82784e+06	6.28141e+06	4.71612e+06	8.0516e+06	4.37092e+06	5.72772e+06	6.91135e+06	5.52527e+06	5.0707e+06	5.55107e+06	1.99527e+07	4.86366e+06	7.25438e+06	6	5	5	5	5	5	5	6	5	4	High	High	High	High	High	High	High	High	High	High	1		0
High	O60513	1	B4GALT4	Beta-1,4-galactosyltransferase 4 OS=Homo sapiens OX=9606 GN=B4GALT4 PE=1 SV=1	1.443	0.332575	244712	245020	175329	334187	234156	353555	376007	264848		274887	359779	231744	207479	469013	298991	336583	417080	901280		419274	1	1	1	1	1	1	1	1		1	Peak Found	Peak Found	Peak Found	Peak Found	Peak Found	Peak Found	Peak Found	Peak Found	Not Found	Peak Found	1		0.008
High	Q9NWV8	4	BABAM1	BRISC and BRCA1-A complex member 1 OS=Homo sapiens OX=9606 GN=BABAM1 PE=1 SV=1	1.217	0.69476	1.77225e+06	1.12578e+06	905215	823679	1.05642e+06	827017	1.10221e+06	1.05233e+06	908140	839218	2.55909e+06	1.06337e+06	1.08641e+06	1.15213e+06	1.36022e+06	797495	1.21831e+06	3.60697e+06	696324	1.31182e+06	3	3	3	4	3	3	3	4	3	3	High	Peak Found	High	High	High	High	High	High	Peak Found	Peak Found	1		0
High	Q9NXR7	4	BABAM2	BRISC and BRCA1-A complex member 2 OS=Homo sapiens OX=9606 GN=BABAM2 PE=1 SV=2	0.889	0.939187	1.61124e+06	1.81731e+06	1.9986e+06	1.53605e+06	2.10195e+06	1.57948e+06	1.7512e+06	1.30215e+06	1.42512e+06	1.80553e+06	2.34373e+06	1.69809e+06	2.38363e+06	2.15372e+06	2.70927e+06	1.5229e+06	1926317	4.40151e+06	1.09241e+06	2.80148e+06	4	4	4	4	4	4	4	4	4	4	High	High	High	High	High	High	High	High	High	High	1		0
High	Q92934	1	BAD	Bcl2-associated agonist of cell death OS=Homo sapiens OX=9606 GN=BAD PE=1 SV=3	0.882	0.949692	249730	153833	219158		225839		210481	583126		193367	353688	147648	254724		293745		233673	1.98248e+06		295406	1	1	1		1		1	1		1	Peak Found	Peak Found	High	Not Found	Peak Found	Not Found	Peak Found	Peak Found	Not Found	Peak Found	1		0.008
High	O95816	2	BAG2	BAG family molecular chaperone regulator 2 OS=Homo sapiens OX=9606 GN=BAG2 PE=1 SV=1	1.001	1	420208		250857	107763				473232	331190	249548	615882		298266	150967				1.62429e+06	256724	381578	2		2	1				2	2	2	High	Not Found	Peak Found	Peak Found	Not Found	Not Found	Not Found	High	Peak Found	Peak Found	1		0
High	O95817	10	BAG3	BAG family molecular chaperone regulator 3 OS=Homo sapiens OX=9606 GN=BAG3 PE=1 SV=3	1.097	0.869594	4.00075e+07	4.15367e+07	3.7204e+07	3.52363e+07	3.91007e+07	3.91699e+07	4.68075e+07	3.47158e+07	4.20908e+07	4.06453e+07	5.70046e+07	3.99243e+07	4.33883e+07	4.95829e+07	5.07896e+07	37777512	5.20713e+07	118322336	3.16271e+07	62132200	6	3	3	3	2	1	3	10	3	1	Peak Found	Peak Found	Peak Found	Peak Found	Peak Found	Peak Found	Peak Found	High	Peak Found	Peak Found	1		0
High	Q9UL15	6	BAG5	BAG family molecular chaperone regulator 5 OS=Homo sapiens OX=9606 GN=BAG5 PE=1 SV=1	1.107	0.945092	1.0949e+06	790140	1.00801e+06	584338	722527	1.01464e+06	1.09884e+06	782254	1.33861e+06	1.46059e+06	1.59198e+06	732220	1.20256e+06	817449	936123	985287	1.20895e+06	2.67721e+06	1.03132e+06	2.26858e+06	4	4	4	3	4	4	4	3	5	5	High	High	High	High	High	High	High	High	High	High	1		0
High	P46379	17	BAG6	Large proline-rich protein BAG6 OS=Homo sapiens OX=9606 GN=BAG6 PE=1 SV=2	0.935	0.974878	1.0045e+07	6.44898e+06	7.32398e+06	6.76408e+06	5.41767e+06	5.56966e+06	6.76523e+06	9.04658e+06	5.52997e+06	6.72597e+06	1.44706e+07	6.03026e+06	8.58432e+06	9.4804e+06	7.08022e+06	5.36707e+06	7.40489e+06	3.11874e+07	4.27606e+06	1.03136e+07	16	15	15	14	13	12	14	15	14	14	High	High	High	High	High	High	High	High	High	High	1		0
High	Q9UQB8	16	BAIAP2	Brain-specific angiogenesis inhibitor 1-associated protein 2 OS=Homo sapiens OX=9606 GN=BAIAP2 PE=1 SV=1	0.89	0.87714	1.57064e+07	1.57471e+07	1.42638e+07	1.10565e+07	1.55391e+07	1.39009e+07	1.48972e+07	1.54522e+07	1.1587e+07	1.4525e+07	2.27112e+07	1.46504e+07	1.6805e+07	1.55092e+07	2.03358e+07	1.34412e+07	1.62536e+07	5.31197e+07	9.00277e+06	2.2408e+07	16	16	16	16	16	16	15	16	15	16	High	High	High	High	High	High	High	High	High	High	1		0
High	Q9UHR4	10	BAIAP2L1	Brain-specific angiogenesis inhibitor 1-associated protein 2-like protein 1 OS=Homo sapiens OX=9606 GN=BAIAP2L1 PE=1 SV=2	1.224	0.524741	3.3161e+06	2.14432e+06	3.18981e+06	2.79701e+06	1.99685e+06	2.61051e+06	2.66732e+06	4.1145e+06	2.88631e+06	3.08571e+06	4.80458e+06	2.00224e+06	3.78913e+06	3.91215e+06	2.5813e+06	2.51859e+06	2.92502e+06	1.41002e+07	2.20993e+06	4.79527e+06	7	7	8	8	6	7	7	8	7	7	High	High	High	High	High	High	High	High	High	High	1		0
High	Q16611	5	BAK1	Bcl-2 homologous antagonist/killer OS=Homo sapiens OX=9606 GN=BAK1 PE=1 SV=1	1.423	0.0675485	1.67204e+06	1.84064e+06	1.91076e+06	1.1632e+06	1.39831e+06	2.71515e+06	2.45948e+06	3.24983e+06	3.0974e+06	2.55157e+06	2.43072e+06	1.7257e+06	2.2679e+06	1.62176e+06	1.79678e+06	2.57605e+06	2.74414e+06	1.12378e+07	2.38391e+06	3.91077e+06	4	4	4	4	3	4	4	5	4	4	High	High	High	High	High	High	High	High	High	High	1		0
High	O75531	1	BANF1	Barrier-to-autointegration factor OS=Homo sapiens OX=9606 GN=BANF1 PE=1 SV=1	100	2.30261e-16						178407	119000									171795	130038									1	1				Not Found	Not Found	Not Found	Not Found	Not Found	Peak Found	Peak Found	Not Found	Not Found	Not Found	1		0
High	Q8IXM2	1	BAP18	Chromatin complexes subunit BAP18 OS=Homo sapiens OX=9606 GN=BAP18 PE=1 SV=1	0.01	2.30261e-16	208643	190374	141448		217286			202676			308602	178224	168832		280435			688227			1	1	1		1			1			Peak Found	Peak Found	Peak Found	Not Found	Peak Found	Not Found	Not Found	High	Not Found	Not Found	1		0.006
High	P80723	14	BASP1	Brain acid soluble protein 1 OS=Homo sapiens OX=9606 GN=BASP1 PE=1 SV=2	1.257	0.26983	3.64047e+07	4.01752e+07	4.01412e+07	3.78304e+07	4.17217e+07	5.00355e+07	4.2018e+07	5.86549e+07	4.47247e+07	5.04633e+07	5.2264e+07	3.79364e+07	4.77974e+07	5.32588e+07	5.38332e+07	4.83463e+07	4.66018e+07	2.01482e+08	3.44861e+07	7.72355e+07	15	14	14	14	15	15	13	15	14	14	High	High	High	High	High	High	High	High	High	High	1		0
High	Q07812	8	BAX	Apoptosis regulator BAX OS=Homo sapiens OX=9606 GN=BAX PE=1 SV=1	1.061	0.973669	9.97738e+06	1.02172e+07	1.06513e+07	1.0734e+07	1.17571e+07	1.02343e+07	1.26775e+07	1.03322e+07	8.42166e+06	1.25683e+07	1.43052e+07	9.57819e+06	1.25255e+07	1.49813e+07	1.53041e+07	9.8277e+06	1.39625e+07	3.5549e+07	6.48331e+06	1.92594e+07	11	11	11	11	11	11	11	9	11	10	High	High	High	High	High	High	High	High	High	High	1		0
High	Q9NRL2	13	BAZ1A	Bromodomain adjacent to zinc finger domain protein 1A OS=Homo sapiens OX=9606 GN=BAZ1A PE=1 SV=2	0.873	0.912532	2.14106e+06	1.6162e+06	1.23852e+06	2.23229e+06	1.45583e+06	2.14954e+06	1.19769e+06	1.50059e+06	1.72234e+06	1.59153e+06	3.08995e+06	1.51728e+06	1.4713e+06	3.12959e+06	1.88657e+06	2.05498e+06	1.31481e+06	5.08376e+06	1.32612e+06	2.45453e+06	9	8	5	8	7	8	5	8	7	8	Peak Found	Peak Found	Peak Found	High	Peak Found	Peak Found	Peak Found	High	Peak Found	High	1		0
High	Q9UIG0	10	BAZ1B	Tyrosine-protein kinase BAZ1B OS=Homo sapiens OX=9606 GN=BAZ1B PE=1 SV=2	0.823	0.671152	3.14341e+06	2.51483e+06	1.64858e+06	3.10543e+06	1.84484e+06	885041	1.78065e+06	2.27271e+06	1.21278e+06	1.58203e+06	4.51943e+06	2.34742e+06	1.92859e+06	4.33413e+06	2.41075e+06	856245	1.95936e+06	7.92322e+06	940772	2.41351e+06	11	9	8	9	8	4	8	10	6	8	High	High	Peak Found	High	High	Peak Found	Peak Found	High	Peak Found	Peak Found	1		0
High	Q9UIF9	3	BAZ2A	Bromodomain adjacent to zinc finger domain protein 2A OS=Homo sapiens OX=9606 GN=BAZ2A PE=1 SV=4	1.191	0.817027	469606	705973	716358	465447	597528	877993	952168	857814	704083	912703	677314	663094	856330	646978	769620	849452	1.05118e+06	3.00905e+06	544021	1.40301e+06	2	3	3	2	3	3	3	3	3	4	Peak Found	Peak Found	Peak Found	High	Peak Found	High	High	High	Peak Found	Peak Found	1		0
High	P50895	11	BCAM	Basal cell adhesion molecule OS=Homo sapiens OX=9606 GN=BCAM PE=1 SV=2	0.764	0.311188	5.05377e+06	7.68231e+06	7.93333e+06	3.84643e+06	9.21179e+06	5.32583e+06	5.11667e+06	4.58378e+06	4.55297e+06	5.30384e+06	7.28269e+06	7.16926e+06	9.40572e+06	5.39118e+06	1.197e+07	5.13227e+06	5.609e+06	1.53709e+07	3.52343e+06	8.18097e+06	7	8	9	7	9	7	7	5	6	8	High	High	High	High	High	High	High	Peak Found	Peak Found	High	1		0
High	Q9UHQ4	8	BCAP29	B-cell receptor-associated protein 29 OS=Homo sapiens OX=9606 GN=BCAP29 PE=1 SV=2	1.097	0.909406	3.48607e+06	2.55695e+06	2.43927e+06	3.11798e+06	2.58639e+06	2.76073e+06	2.70977e+06	3.88626e+06	3.89006e+06	3.2253e+06	4996751	2.41806e+06	2.89985e+06	4.38446e+06	3.33937e+06	2.66203e+06	3.00964e+06	1.34002e+07	3.00257e+06	4.92844e+06	8	7	7	7	7	6	7	8	8	8	High	High	High	High	High	High	High	High	High	High	1		0
High	P51572	10	BCAP31	B-cell receptor-associated protein 31 OS=Homo sapiens OX=9606 GN=BCAP31 PE=1 SV=3	1.077	0.931984	6.97186e+07	6.85884e+07	6.26454e+07	5.61852e+07	6.32389e+07	6.76255e+07	6.80146e+07	7.31969e+07	7.23627e+07	7.17194e+07	9.97387e+07	6.44718e+07	7.41386e+07	7.86762e+07	8.14937e+07	6.53948e+07	7.51154e+07	2.52927e+08	5.54639e+07	1.09827e+08	14	14	14	14	14	15	15	14	15	14	High	High	High	High	High	High	High	High	High	High	1		0
High	P56945	7	BCAR1	Breast cancer anti-estrogen resistance protein 1 OS=Homo sapiens OX=9606 GN=BCAR1 PE=1 SV=2	1.019	0.998787	1.24469e+06	295516	278734	782198	422305	321249	274021	1.52105e+06	490071	647686	1.80898e+06	273404	332842	1.10075e+06	548040	311344	297858	5.20345e+06	389492	994100	4	2	2	4	3	2	2	4	2	4	High	Peak Found	Peak Found	High	High	Peak Found	High	High	Peak Found	High	1		0
High	O75815	8	BCAR3	Breast cancer anti-estrogen resistance protein 3 OS=Homo sapiens OX=9606 GN=BCAR3 PE=1 SV=1	0.968	0.998787	3.52469e+06	3.11343e+06	3.07802e+06	4.06105e+06	2.45445e+06	3.16792e+06	2.42592e+06	2.86583e+06	4.02415e+06	2.6769e+06	5.10875e+06	2.88953e+06	3.63155e+06	5.6819e+06	3.16043e+06	3.06736e+06	2.6596e+06	1.00458e+07	3.10926e+06	4.10199e+06	7	8	7	7	5	6	7	6	6	7	High	High	High	High	High	Peak Found	Peak Found	High	High	High	1		0
High	O75934	5	BCAS2	Pre-mRNA-splicing factor SPF27 OS=Homo sapiens OX=9606 GN=BCAS2 PE=1 SV=1	0.834	0.732903	1.37737e+06	1.52906e+06	854589	469503	799866	1.08155e+06	445000	1.04223e+06	821939	1.2068e+06	2.01611e+06	1.41518e+06	1.01735e+06	661999	1.03325e+06	1.04653e+06	491171	3.56028e+06	635611	1.86011e+06	4	3	3	2	3	3	2	3	3	3	High	High	High	Peak Found	High	High	Peak Found	High	Peak Found	High	1	Met-loss+Acetyl [N-Term]	0
High	P54687	6	BCAT1	Branched-chain-amino-acid aminotransferase, cytosolic OS=Homo sapiens OX=9606 GN=BCAT1 PE=1 SV=3	0.757	0.334961	2.27177e+06	2.40294e+06	2.13989e+06	2.54732e+06	2.04424e+06	1.82052e+06	1.42661e+06	1.92094e+06	1.31036e+06	1.85422e+06	3.24341e+06	2.2568e+06	2.50835e+06	3.54072e+06	2.65166e+06	1.73405e+06	1.58199e+06	6.69344e+06	1.00609e+06	2.82064e+06	5	4	5	5	4	4	5	5	4	5	High	High	High	High	High	High	High	High	High	High	1		0
High	O15382	6	BCAT2	Branched-chain-amino-acid aminotransferase, mitochondrial OS=Homo sapiens OX=9606 GN=BCAT2 PE=1 SV=2	0.925	0.970981	2.06947e+06	2.92435e+06	2.76889e+06	2.30502e+06	3.32439e+06	3.52258e+06	3.04367e+06	2.95984e+06	2.9124e+06	2.37093e+06	3.02301e+06	2.71634e+06	3.2717e+06	3.24508e+06	4.3314e+06	3.39938e+06	3.32533e+06	1.01328e+07	2.26756e+06	3.64328e+06	4	4	4	4	4	5	4	5	4	4	High	High	High	High	High	High	High	High	High	High	1		0
High	Q9P287	12	BCCIP	BRCA2 and CDKN1A-interacting protein OS=Homo sapiens OX=9606 GN=BCCIP PE=1 SV=1	0.939	0.970388	3.18089e+07	2.88694e+07	2.37301e+07	3.36306e+07	3.10234e+07	2.42894e+07	2.84311e+07	3.38515e+07	2.80069e+07	2.62601e+07	4.56367e+07	2.69814e+07	2.80088e+07	4.68005e+07	4.00379e+07	2.34046e+07	3.12344e+07	1.16347e+08	2.154e+07	4.03587e+07	13	12	12	13	12	11	12	12	12	12	High	High	High	High	High	High	High	High	High	High	1		0
High	P12694	3	BCKDHA	2-oxoisovalerate dehydrogenase subunit alpha, mitochondrial OS=Homo sapiens OX=9606 GN=BCKDHA PE=1 SV=2	1.15	0.879718	1.24287e+06	1.50928e+06	1.33338e+06	1.28779e+06	1.42406e+06	1.57377e+06	1.46054e+06	1.24166e+06	1.65256e+06	1.44956e+06	1.7953e+06	1.39305e+06	1.55972e+06	1.80797e+06	1.87974e+06	1.53146e+06	1.58178e+06	4.36312e+06	1.29773e+06	2.228e+06	2	2	2	2	2	2	2	2	2	2	High	Peak Found	High	Peak Found	Peak Found	Peak Found	Peak Found	High	Peak Found	High	1		0
High	P21953	4	BCKDHB	2-oxoisovalerate dehydrogenase subunit beta, mitochondrial OS=Homo sapiens OX=9606 GN=BCKDHB PE=1 SV=2	1.157	0.845186	921530	1.11937e+06	1.20406e+06	979048	1.16079e+06	885142	1.44291e+06	524544	1.24671e+06	662431	1.35144e+06	1.03769e+06	1.42981e+06	1.37837e+06	1.51496e+06	858217	1.56952e+06	1.79862e+06	968056	1.02397e+06	3	3	4	4	4	3	4	3	4	2	High	High	High	High	High	High	High	High	High	High	1		0
High	O14874	1	BCKDK	[3-methyl-2-oxobutanoate dehydrogenase [lipoamide]] kinase, mitochondrial OS=Homo sapiens OX=9606 GN=BCKDK PE=1 SV=2	1.174	0.865059	309921	323471	343266	288627	309613	379645	374772	273525	396309	352935	451907	301339	418130	396887	398581	363780	406805	933992	303038	561191	1	1	1	1	1	1	1	1	1	1	High	Peak Found	High	High	High	High	High	High	High	High	1		0.004
High	O95999	4	BCL10	B-cell lymphoma/leukemia 10 OS=Homo sapiens OX=9606 GN=BCL10 PE=1 SV=1	1.102	0.944463	1.48057e+06	636462	1.90712e+06	1.40327e+06	1.60659e+06	1.22308e+06	1.69265e+06	2.32839e+06	1.3455e+06	2.38713e+06	2.15521e+06	600350	2.26456e+06	1.97418e+06	2.07269e+06	1.17829e+06	1.85377e+06	7.90604e+06	1046844	3.67152e+06	4	3	4	4	4	4	4	4	1	4	High	Peak Found	High	High	High	Peak Found	High	High	Peak Found	High	1		0
High	Q07817	3	BCL2L1	Bcl-2-like protein 1 OS=Homo sapiens OX=9606 GN=BCL2L1 PE=1 SV=1	1.119	0.922145	1.46287e+06	795280	1.68241e+06	1.09637e+06	1.77755e+06	1.8135e+06	1.90298e+06	1.29712e+06	1.54988e+06	1.76639e+06	2.12118e+06	737068	1.99187e+06	1.53576e+06	2.30974e+06	1.73648e+06	2.10149e+06	4.43494e+06	1.20049e+06	2.70682e+06	3	2	3	2	3	3	3	3	2	3	High	High	High	High	High	High	High	High	High	High	1		0
High	Q9BXK5	13	BCL2L13	Bcl-2-like protein 13 OS=Homo sapiens OX=9606 GN=BCL2L13 PE=1 SV=1	1.231	0.505985	1.1895e+07	1.0846e+07	1.06701e+07	1.06573e+07	9.0333e+06	1.29225e+07	1.15589e+07	1.45892e+07	1.52283e+07	1.18143e+07	1.72042e+07	1.00928e+07	1.26426e+07	1.48534e+07	1.17658e+07	1.23887e+07	1.2689e+07	5.06707e+07	1.1814e+07	1.82066e+07	11	12	11	12	10	11	11	13	12	12	High	High	High	High	High	High	High	High	High	High	1	Met-loss+Acetyl [N-Term]	0
High	Q9NYF8	12	BCLAF1	Bcl-2-associated transcription factor 1 OS=Homo sapiens OX=9606 GN=BCLAF1 PE=1 SV=2	0.834	0.697621	9.1206e+06	9.32219e+06	7.63248e+06	7.45801e+06	8.5602e+06	6.56261e+06	7.59969e+06	1.14788e+07	5.51066e+06	6.63869e+06	1.30898e+07	8.78816e+06	9.00376e+06	1.04556e+07	1.11533e+07	6.3366e+06	8.37114e+06	3.87858e+07	4.24802e+06	1.02334e+07	14	14	14	13	13	14	14	13	12	14	High	High	High	High	High	High	High	High	High	High	1		0
High	P11274	8	BCR	Breakpoint cluster region protein OS=Homo sapiens OX=9606 GN=BCR PE=1 SV=2	0.818	0.658994	4.12798e+06	4.28307e+06	3.70144e+06	3.71998e+06	4.23421e+06	3.44516e+06	3.89728e+06	3.96182e+06	2.42484e+06	3.41343e+06	5.98185e+06	4.00503e+06	4.44042e+06	5.24506e+06	5.45946e+06	3.32452e+06	4.30732e+06	1.35189e+07	1.89123e+06	5.24852e+06	6	6	6	6	6	6	6	6	6	6	High	High	High	High	High	High	High	High	High	High	1		0
High	Q9Y276	13	BCS1L	Mitochondrial chaperone BCS1 OS=Homo sapiens OX=9606 GN=BCS1L PE=1 SV=1	0.817	0.671152	3.30357e+06	4.40445e+06	5.25125e+06	3.71434e+06	5.2917e+06	4.04043e+06	4.16231e+06	2.75638e+06	3.38628e+06	3.84042e+06	4.79249e+06	4.09673e+06	6.20181e+06	5.19393e+06	6.87633e+06	3.90337e+06	4.57297e+06	9.43901e+06	2.61039e+06	5.93131e+06	11	10	12	10	11	10	11	10	9	11	High	High	High	High	High	High	High	High	High	High	1		0
High	Q02338	5	BDH1	D-beta-hydroxybutyrate dehydrogenase, mitochondrial OS=Homo sapiens OX=9606 GN=BDH1 PE=1 SV=3	0.973	0.999161	1.48433e+06	4.93418e+06	2.02481e+06	1.71028e+06	1.87629e+06	3.92628e+06	1.88542e+06	1.544e+06	2.08082e+06	2.04434e+06	2.18361e+06	4.57432e+06	2.42376e+06	2.40416e+06	2.42705e+06	3.80533e+06	2.05463e+06	5.29109e+06	1.61221e+06	3.17288e+06	4	4	4	4	4	4	4	4	4	4	High	High	High	High	High	High	High	High	High	High	1		0
High	Q9BUT1	3	BDH2	3-hydroxybutyrate dehydrogenase type 2 OS=Homo sapiens OX=9606 GN=BDH2 PE=1 SV=2	0.88	0.893492	2.77589e+06	3.48423e+06	4.32216e+06	3.17773e+06	4.44835e+06	3.21009e+06	3.29333e+06	2.62535e+06	3.8035e+06	4.02167e+06	3972458	3.25906e+06	5.07878e+06	4.44382e+06	5.72133e+06	3.10971e+06	3.63372e+06	9.1763e+06	2.90442e+06	6.15902e+06	2	3	3	3	3	3	2	3	2	3	Peak Found	High	High	High	Peak Found	High	High	High	High	High	1		0
High	Q14457	2	BECN1	Beclin-1 OS=Homo sapiens OX=9606 GN=BECN1 PE=1 SV=2	1.337	0.663287	164927	182341	493003	111268	154939	193441	210399	175310	520541	178616	237723	168364	578614	155852	204984	186668	227741	619876	400478	274959	1	1	2	1	1	1	1	1	2	1	High	High	High	Peak Found	Peak Found	Peak Found	High	Peak Found	Peak Found	Peak Found	1		0.001
High	O15155	2	BET1	BET1 homolog OS=Homo sapiens OX=9606 GN=BET1 PE=1 SV=1	0.921	0.96612	1.98012e+06	2.07172e+06	2.02117e+06	2.17347e+06	2.07357e+06	2.15169e+06	2.16355e+06	1.85679e+06	1.90644e+06	1.57901e+06	2.87032e+06	1.93161e+06	2.38433e+06	3.05383e+06	2.69976e+06	2.06489e+06	2.38611e+06	6180439	1.47678e+06	2.43966e+06	3	3	3	3	2	3	3	3	3	2	High	High	High	Peak Found	High	High	High	High	High	High	1		0
High	P21810	4	BGN	Biglycan OS=Homo sapiens OX=9606 GN=BGN PE=1 SV=2	0.01	2.30261e-16	148251	46556.1	46051.5	289743	425830	76589.1		273809	52250.4		216864	43372.3	55673.8	405436	542009	74041.7		951220	40171.3		1	1	1	2	1	1		2	1		Peak Found	Peak Found	Peak Found	Peak Found	Peak Found	Peak Found	Not Found	Peak Found	Peak Found	Not Found	1		0
High	Q8TD16	24	BICD2	Protein bicaudal D homolog 2 OS=Homo sapiens OX=9606 GN=BICD2 PE=1 SV=1	1.035	0.994413	1.94578e+07	1.37898e+07	1.38993e+07	1.82658e+07	1.57312e+07	1.20894e+07	1.32042e+07	2.21858e+07	1.09462e+07	1.41325e+07	2.80352e+07	1.28214e+07	1.63504e+07	2.55306e+07	2.02454e+07	11710613	1.44879e+07	7.71043e+07	8.45202e+06	2.17185e+07	17	16	18	18	16	14	16	20	18	20	High	High	High	High	High	High	High	High	High	High	1		0
High	P55957	6	BID	BH3-interacting domain death agonist OS=Homo sapiens OX=9606 GN=BID PE=1 SV=1	1.226	0.530422	3.53224e+06	2.99234e+06	3.35743e+06	2.24005e+06	3.00095e+06	3.40951e+06	4.41687e+06	3.48819e+06	4.23393e+06	3.84001e+06	5.13558e+06	2.78505e+06	4.0106e+06	3.11312e+06	3.87827e+06	3.28146e+06	4.83694e+06	1.20184e+07	3.24424e+06	5.96937e+06	6	6	6	6	6	4	6	7	6	7	High	High	High	High	High	High	High	High	High	High	1		0
High	O00499	4	BIN1	Myc box-dependent-interacting protein 1 OS=Homo sapiens OX=9606 GN=BIN1 PE=1 SV=1	0.864	0.839238	784905	632099	725206	865569	573251	657977	599345	920220	392521	638713	1142345	588596	878893	1.19708e+06	735629	635021	651954	3.20464e+06	299373	1.01793e+06	2	2	2	2	1	2	1	3	1	1	Peak Found	Peak Found	Peak Found	High	Peak Found	Peak Found	Peak Found	High	Peak Found	Peak Found	1		0
High	Q9NQY0	1	BIN3	Bridging integrator 3 OS=Homo sapiens OX=9606 GN=BIN3 PE=1 SV=1																																	Not Found	Not Found	Not Found	Not Found	Not Found	Not Found	Not Found	High	Not Found	Not Found	1		0.002
High	Q9NR09	9	BIRC6	Baculoviral IAP repeat-containing protein 6 OS=Homo sapiens OX=9606 GN=BIRC6 PE=1 SV=2	0.926	0.976455	1.35525e+06	1.34309e+06	1.63067e+06	1.31837e+06	1.29479e+06	1.30559e+06	1.31865e+06	1.14289e+06	1.17857e+06	1.52797e+06	1.9634e+06	1.26173e+06	1.92525e+06	1.82985e+06	1.67176e+06	1.23736e+06	1.46192e+06	3.94643e+06	910322	2.32876e+06	6	6	6	6	6	6	6	5	5	6	High	High	High	High	High	Peak Found	High	High	High	High	1		0
High	Q13867	16	BLMH	Bleomycin hydrolase OS=Homo sapiens OX=9606 GN=BLMH PE=1 SV=1	0.882	0.845186	1.40356e+07	1.57269e+07	1.87702e+07	1.5368e+07	1.62921e+07	1.48371e+07	1.59274e+07	1.3821e+07	1.27455e+07	1.76633e+07	2.02823e+07	1.47753e+07	2.2308e+07	2.14329e+07	2.10664e+07	1.42154e+07	1.75403e+07	4.74037e+07	9.83614e+06	2.71275e+07	16	15	16	15	15	17	16	16	17	16	High	High	High	High	High	High	High	High	High	High	1	Met-loss+Acetyl [N-Term]	0
High	P53004	11	BLVRA	Biliverdin reductase A OS=Homo sapiens OX=9606 GN=BLVRA PE=1 SV=2	0.995	1	2.19976e+07	1.65379e+07	1.97949e+07	4.14639e+07	1.98307e+07	2.29318e+07	1.94267e+07	3.0793e+07	1.70412e+07	2.3858e+07	3.21329e+07	1.53991e+07	2.33881e+07	5.8362e+07	2.56798e+07	2.21503e+07	2.12359e+07	1.05916e+08	1.32251e+07	3.66969e+07	10	10	10	11	10	11	10	10	10	11	High	High	High	High	High	High	High	High	High	High	1		0
High	P30043	8	BLVRB	Flavin reductase (NADPH) OS=Homo sapiens OX=9606 GN=BLVRB PE=1 SV=3	0.903	0.932431	9.19206e+06	8.0466e+06	9.8662e+06	4.49231e+06	8.56989e+06	7.11568e+06	8.13836e+06	1.1368e+07	6.30941e+06	8.53953e+06	1.31228e+07	7.58137e+06	1.1544e+07	6.2723e+06	1.11353e+07	6826934	9.01802e+06	3.87531e+07	4.81803e+06	1.30451e+07	7	7	8	5	7	7	7	8	7	8	High	High	High	High	High	High	High	High	High	High	1		0
High	Q9NSY1	2	BMP2K	BMP-2-inducible protein kinase OS=Homo sapiens OX=9606 GN=BMP2K PE=1 SV=2	1.016	1	976551	837738	839970	1.07778e+06	1.02422e+06	857421	969603	1.09545e+06	927288	1.25483e+06	1.39995e+06	781351	1.00214e+06	1486597	1.3404e+06	813566	1.06223e+06	3800907	716068	1.937e+06	1	1	1	1	1	1	1	1	1	1	Peak Found	High	Peak Found	Peak Found	Peak Found	Peak Found	Peak Found	High	Peak Found	Peak Found	1		0.006
High	Q14692	11	BMS1	Ribosome biogenesis protein BMS1 homolog OS=Homo sapiens OX=9606 GN=BMS1 PE=1 SV=1	0.964	0.998787	2.54858e+06	1.43945e+06	2.0029e+06	3.15505e+06	1.72947e+06	1.59831e+06	1.24272e+06	2.48929e+06	1.34089e+06	2.08746e+06	3.66748e+06	1.35704e+06	2.35617e+06	4.43091e+06	2.24305e+06	1.53668e+06	1.37834e+06	8.57118e+06	1.0258e+06	3.18882e+06	8	6	7	8	7	6	5	6	6	8	High	Peak Found	Peak Found	High	High	High	High	High	Peak Found	High	1		0
High	Q01954	3	BNC1	Zinc finger protein basonuclin-1 OS=Homo sapiens OX=9606 GN=BNC1 PE=1 SV=2	0.803	0.812408	279219	191874	200338	438013	182879	177769	163055	177311	183870	158079	405009	178631	236921	616727	238528	171201	178763	579086	142434	245369	1	1	1	2	1	1	1	1	1	1	Peak Found	Peak Found	Peak Found	Peak Found	Peak Found	Peak Found	Peak Found	Peak Found	Peak Found	Peak Found	1		0
High	Q12981	2	BNIP1	Vesicle transport protein SEC20 OS=Homo sapiens OX=9606 GN=BNIP1 PE=1 SV=3	0.946	0.997057	417772	411878	392113	420321	375703	389734		510528	391058	454317	611311	380636	462293	592748	494094	379016		1.78316e+06	306359	698445	1	1	1	1	1	1		1	1	1	High	Peak Found	Peak Found	Peak Found	Peak Found	Peak Found	Not Found	Peak Found	Peak Found	High	1	Met-loss+Acetyl [N-Term]	0.002
High	Q12982	1	BNIP2	BCL2/adenovirus E1B 19 kDa protein-interacting protein 2 OS=Homo sapiens OX=9606 GN=BNIP2 PE=1 SV=1	0.764	0.788594	119686	85331.1	152118	149644	109176		110383	114372	67548.6	151312	172613	78758.3	175025	210611	144141		121052	401619	51661.4	228008	1	1	1	1	1		1	1	1	1	Peak Found	Peak Found	Peak Found	High	Peak Found	Not Found	Peak Found	Peak Found	Peak Found	High	1		0
High	Q9H3K6	3	BOLA2	BolA-like protein 2 OS=Homo sapiens OX=9606 GN=BOLA2 PE=1 SV=1	1.121	0.933286	1.02292e+06	784483	665229	643934	801344	616912	881419	1.34365e+06	646181	772441	1.48435e+06	730029	787574	905898	1.04346e+06	594241	966781	4.40255e+06	500630	1.19837e+06	2	2	2	2	2	2	2	2	2	2	Peak Found	Peak Found	Peak Found	High	Peak Found	High	High	High	High	Peak Found	1		0
High	Q14137	12	BOP1	Ribosome biogenesis protein BOP1 OS=Homo sapiens OX=9606 GN=BOP1 PE=1 SV=2	0.887	0.899496	4.9785e+06	4.8032e+06	2.56023e+06	5.20877e+06	4.51607e+06	4.29705e+06	5.64111e+06	9.99722e+06	3.29792e+06	1.19366e+07	7.24852e+06	4.46256e+06	3.01222e+06	7.30768e+06	5.848e+06	4.15596e+06	6.18642e+06	3.4499e+07	2.55581e+06	1.8453e+07	11	13	8	9	11	11	13	12	11	12	High	High	High	High	High	High	High	High	Peak Found	High	1		0
High	P07738	9	BPGM	Bisphosphoglycerate mutase OS=Homo sapiens OX=9606 GN=BPGM PE=1 SV=2	1.226	0.542753	6.92587e+06	8.79345e+06	9.21272e+06	6.08938e+06	1.01708e+07	8.60905e+06	9.7109e+06	6.60451e+06	6.78222e+06	8.44334e+06	9.94456e+06	8.34165e+06	1.07851e+07	8.57122e+06	1.32491e+07	8.33894e+06	1.06512e+07	2.27771e+07	5.19419e+06	1.29534e+07	7	7	7	5	7	7	8	8	7	8	High	High	High	High	High	High	High	High	High	High	1		0
High	Q9NP55	6	BPIFA1	BPI fold-containing family A member 1 OS=Homo sapiens OX=9606 GN=BPIFA1 PE=1 SV=1	100	2.30261e-16		104689						65693.6	1.51872e+07			98975.9						223323	1.17227e+07			1						1	6		Not Found	Peak Found	Not Found	Not Found	Not Found	Not Found	Not Found	Peak Found	High	Not Found	1		0
High	O95861	14	BPNT1	3'(2'),5'-bisphosphate nucleotidase 1 OS=Homo sapiens OX=9606 GN=BPNT1 PE=1 SV=1	1.232	0.472868	1.38644e+07	1.19378e+07	1.4307e+07	1.15192e+07	1.0207e+07	1.3894e+07	1.19699e+07	1.30392e+07	1.59172e+07	1.48144e+07	2.002e+07	1.11487e+07	1.68227e+07	1.61286e+07	1.32563e+07	1.33914e+07	1.31338e+07	4.40858e+07	1.22863e+07	2.29046e+07	15	14	15	13	13	14	13	13	13	13	High	High	High	High	High	High	High	High	High	High	1		0
High	Q7Z569	3	BRAP	BRCA1-associated protein OS=Homo sapiens OX=9606 GN=BRAP PE=1 SV=2	0.993	1	368656	121638	177990	337886	268849	126961	313854	143732		114296	526008	116724	206832	469038	350586	122471	344702	488655		174602	2	1	1	2	2	1	2	1		1	High	Peak Found	High	High	Peak Found	Peak Found	Peak Found	Peak Found	Not Found	Peak Found	1		0
High	Q6PJG6	6	BRAT1	BRCA1-associated ATM activator 1 OS=Homo sapiens OX=9606 GN=BRAT1 PE=1 SV=2	1.078	0.96612	1.69804e+06	1.43258e+06	1.47165e+06	1.82879e+06	1.41068e+06	1.52232e+06	1.54512e+06	1.59306e+06	1.64155e+06	1.66991e+06	2.44924e+06	1.33351e+06	1.72258e+06	2.54477e+06	1.85748e+06	1.47022e+06	1.68117e+06	5.33446e+06	1.26952e+06	2.6073e+06	5	4	3	5	2	4	4	4	3	5	High	Peak Found	Peak Found	Peak Found	Peak Found	High	Peak Found	High	Peak Found	Peak Found	1		0
High	P46736	8	BRCC3	Lys-63-specific deubiquitinase BRCC36 OS=Homo sapiens OX=9606 GN=BRCC3 PE=1 SV=2	0.865	0.8558	2.67313e+06	2.945e+06	2.85899e+06	3.8419e+06	2.91477e+06	2.5962e+06	2.96169e+06	3.17325e+06	2.14403e+06	2.94965e+06	3.81084e+06	2.75782e+06	3.31766e+06	5.34992e+06	3.81337e+06	2513469	3.23677e+06	1.0861e+07	1.65265e+06	4.53098e+06	5	7	6	6	6	6	6	6	6	7	High	High	High	High	High	High	High	High	High	High	1	Met-loss+Acetyl [N-Term]	0
High	P25440	4	BRD2	Bromodomain-containing protein 2 OS=Homo sapiens OX=9606 GN=BRD2 PE=1 SV=2	0.771	0.699169	533201	277659	263883	408844	239570	154585	184804	304109	162671	205249	749733	264683	306217	569637	311475	149310	204279	1.03848e+06	122099	313388	2	1	1	2	1	1	1	1	1	1	High	Peak Found	Peak Found	Peak Found	Peak Found	Peak Found	Peak Found	High	Peak Found	Peak Found	1		0
High	Q15059	2	BRD3	Bromodomain-containing protein 3 OS=Homo sapiens OX=9606 GN=BRD3 PE=1 SV=1	0.835	0.791294	864724	827778	752588	392385	639100	282660	403313	495656	713431	672259	1.25097e+06	779969	887258	550506	823862	272658	447723	1.7033e+06	544838	1.02962e+06	2	2	2	1	2	1	1	2	2	2	High	Peak Found	Peak Found	Peak Found	Peak Found	Peak Found	Peak Found	Peak Found	Peak Found	Peak Found	1		0.006
High	Q8WY22	2	BRI3BP	BRI3-binding protein OS=Homo sapiens OX=9606 GN=BRI3BP PE=1 SV=1	0.933	0.988013	1.64011e+06	1.78928e+06	1.85371e+06	1.31268e+06	1.80499e+06	1.65863e+06	1.54338e+06	1.11896e+06	1.64477e+06	1.62289e+06	2.35315e+06	1.69493e+06	2.17991e+06	1.84312e+06	2.34927e+06	1.58063e+06	1.71875e+06	3.85141e+06	1.26112e+06	2.47263e+06	3	3	3	2	3	3	3	2	3	3	High	High	High	High	High	High	High	High	High	High	1		0
High	Q8TDN6	7	BRIX1	Ribosome biogenesis protein BRX1 homolog OS=Homo sapiens OX=9606 GN=BRIX1 PE=1 SV=2	0.733	0.168332	9.18681e+06	9.11832e+06	8.96289e+06	9.78819e+06	9.73422e+06	8.08246e+06	8.7406e+06	8.87262e+06	8.65128e+06	8.7707e+06	1.32747e+07	8683200	1.06115e+07	1.37538e+07	1.25897e+07	7.78557e+06	9.68907e+06	3.04004e+07	6.60037e+06	1.34822e+07	7	7	7	7	7	7	7	7	6	6	High	High	High	High	High	High	High	High	High	High	1		0
High	Q8WUW1	1	BRK1	Protein BRICK1 OS=Homo sapiens OX=9606 GN=BRK1 PE=1 SV=1	100	2.30261e-16								537306										1.82e+06										1			Not Found	Not Found	Not Found	Not Found	Not Found	Not Found	Not Found	High	Not Found	Not Found	1		0.008
High	Q5VW32	7	BROX	BRO1 domain-containing protein BROX OS=Homo sapiens OX=9606 GN=BROX PE=1 SV=1	0.993	1	3.59003e+06	2.88982e+06	2.68394e+06	3.53661e+06	3.03808e+06	2.74701e+06	3.08064e+06	4.6746e+06	3.53489e+06	3.43285e+06	5.19946e+06	2.6873e+06	3.14607e+06	4.96833e+06	3.95698e+06	2.66182e+06	3.37587e+06	1.58731e+07	2.74316e+06	5.28614e+06	7	7	6	7	7	6	7	7	7	7	High	High	High	High	High	High	High	High	High	High	1	Met-loss+Acetyl [N-Term]	0
High	P35613	9	BSG	Basigin OS=Homo sapiens OX=9606 GN=BSG PE=1 SV=2	1.055	0.951894	3.60509e+07	4.20126e+07	3.82783e+07	3.50316e+07	4.19617e+07	4.24768e+07	4.18144e+07	3.95467e+07	3.91759e+07	4.12746e+07	5.22622e+07	3.91784e+07	4.5248e+07	4.91564e+07	5.42172e+07	4.104e+07	4.60435e+07	1.36431e+08	3.02661e+07	6.34712e+07	12	12	12	12	12	11	12	12	12	12	High	High	High	High	High	High	High	High	High	High	1		0
High	Q10589	2	BST2	Bone marrow stromal antigen 2 OS=Homo sapiens OX=9606 GN=BST2 PE=1 SV=1	1.231	0.842719	107104	483236	179544	161021	141155	4.06221e+06		298826	171486	271782	153806	457133	210700	227309	182912	3.91584e+06		1.00411e+06	132864	415826	1	2	1	1	1	2		2	1	1	Peak Found	Peak Found	Peak Found	Peak Found	Peak Found	High	Not Found	Peak Found	Peak Found	Peak Found	1		0
High	O14981	9	BTAF1	TATA-binding protein-associated factor 172 OS=Homo sapiens OX=9606 GN=BTAF1 PE=1 SV=2	0.929	0.973669	4.15293e+06	4.22501e+06	5.09599e+06	4.21138e+06	4.48313e+06	4.94654e+06	4.38695e+06	1.93027e+06	3.25909e+06	4.52525e+06	5.96674e+06	3.92363e+06	5.93378e+06	5.88381e+06	5.90395e+06	4.79288e+06	4.76815e+06	6.57393e+06	2.54146e+06	6.99506e+06	6	6	6	6	6	7	6	6	5	6	High	High	High	High	High	Peak Found	High	High	Peak Found	Peak Found	1		0
High	P20290	7	BTF3	Transcription factor BTF3 OS=Homo sapiens OX=9606 GN=BTF3 PE=1 SV=1	0.864	0.801189	4.90221e+07	4.00112e+07	4.22071e+07	4.16917e+07	3.82358e+07	3.43779e+07	3.83917e+07	5.60167e+07	3.79355e+07	3.47064e+07	7.02521e+07	3.74991e+07	4.97099e+07	5.80417e+07	4.9761e+07	3.30135e+07	4.22754e+07	1.92872e+08	2.91172e+07	5.34585e+07	15	14	15	15	14	14	14	13	14	14	High	High	High	High	High	High	High	High	High	High	1		0
High	Q96K17	4	BTF3L4	Transcription factor BTF3 homolog 4 OS=Homo sapiens OX=9606 GN=BTF3L4 PE=1 SV=1	0.791	0.452512	5.85685e+06	7.18494e+06	6.48485e+06	4.32064e+06	7.06275e+06	5.14441e+06	5.94276e+06	8.69856e+06	5.02276e+06	5.04915e+06	8.53426e+06	6.69653e+06	7.69201e+06	6.05912e+06	9.02876e+06	4.94713e+06	6.57757e+06	3.01809e+07	3.88099e+06	7.71581e+06	4	4	4	4	4	4	4	4	4	4	High	High	High	High	High	High	High	High	High	High	1		0
High	O43684	13	BUB3	Mitotic checkpoint protein BUB3 OS=Homo sapiens OX=9606 GN=BUB3 PE=1 SV=1	0.956	0.985922	1.87838e+07	1.51205e+07	1.48012e+07	1.83965e+07	1.74143e+07	1.49468e+07	1.63938e+07	1.71241e+07	1.52927e+07	1.42793e+07	2.71186e+07	1.41283e+07	1.74806e+07	2.57934e+07	2.25007e+07	1.44397e+07	1.80238e+07	5.85902e+07	1.17766e+07	2.19868e+07	14	12	15	15	14	13	14	13	14	14	High	High	High	High	High	High	High	High	High	High	1		0
High	O43709	2	BUD23	Probable 18S rRNA (guanine-N(7))-methyltransferase OS=Homo sapiens OX=9606 GN=BUD23 PE=1 SV=2	1.08	0.972902	544037	408478	656665	642529	221189	237623	212859	334646		154158	769343	385719	766138	891663	288695	225145	233982	1.15559e+06		236785	2	2	2	2	2	1	1	2		1	High	Peak Found	Peak Found	High	Peak Found	Peak Found	Peak Found	Peak Found	Not Found	Peak Found	1		0.001
High	P41223	6	BUD31	Protein BUD31 homolog OS=Homo sapiens OX=9606 GN=BUD31 PE=1 SV=2	0.844	0.853295	1.55423e+06	1.32267e+06	1.15465e+06	1.6645e+06	1.47419e+06	1.30692e+06	1.23433e+06	1.18136e+06	1.3565e+06	1.04336e+06	2.26579e+06	1.23087e+06	1.39094e+06	2.32057e+06	1.89367e+06	1.25897e+06	1.35316e+06	4.04645e+06	1.04285e+06	1.62979e+06	6	6	5	5	6	6	6	5	6	5	High	High	High	High	High	High	High	High	Peak Found	High	1		0
High	Q13895	7	BYSL	Bystin OS=Homo sapiens OX=9606 GN=BYSL PE=1 SV=3	1.119	0.908008	2.85544e+06	1.63744e+06	1.64092e+06	3.64911e+06	1.61816e+06	2.04436e+06	2.18495e+06	2.99257e+06	1.63941e+06	2.09456e+06	4.11585e+06	1.53156e+06	1.92202e+06	5.10444e+06	2.10234e+06	1.95623e+06	2.40951e+06	1.03866e+07	1.26708e+06	3.19656e+06	7	6	6	7	6	6	7	7	5	7	High	High	High	High	High	High	High	High	High	High	1		0
High	Q7L1Q6	17	BZW1	Basic leucine zipper and W2 domain-containing protein 1 OS=Homo sapiens OX=9606 GN=BZW1 PE=1 SV=1	1.075	0.932431	5.29392e+07	5.22413e+07	5.32847e+07	5.73424e+07	5.36875e+07	5.57194e+07	5.95335e+07	4.03017e+07	4.98398e+07	5.58571e+07	7.64394e+07	4.89466e+07	6.26826e+07	8.05377e+07	6.97403e+07	5.3975e+07	6.55969e+07	1.38645e+08	3.82322e+07	8.59147e+07	23	25	22	22	24	24	23	21	24	23	High	High	High	High	High	High	High	High	High	High	1		0
High	Q9Y6E2	14	BZW2	Basic leucine zipper and W2 domain-containing protein 2 OS=Homo sapiens OX=9606 GN=BZW2 PE=1 SV=1	0.885	0.859113	6.04362e+07	5.61673e+07	7.93178e+07	4.64219e+07	5.92451e+07	7.31081e+07	8.81659e+07	5.79599e+07	8.15308e+07	9.15616e+07	8.87554e+07	5.23741e+07	9.44524e+07	6.52991e+07	7.67774e+07	7.07315e+07	9.60027e+07	1.98225e+08	6.32809e+07	1.41179e+08	16	15	16	15	15	16	15	15	15	16	High	High	High	High	High	High	High	High	High	High	1		0
High	Q9H0W9	1	C11orf54	Ester hydrolase C11orf54 OS=Homo sapiens OX=9606 GN=C11orf54 PE=1 SV=1	1.132	0.946431	254842	274111	227240		184358	242379	218561	183542	288422	192667	365919	255541	272098		240910	230296	238756	635483	222514	298832	1	1	1		1	1	1	1	1	1	Peak Found	High	Peak Found	Not Found	Peak Found	Peak Found	Peak Found	High	Peak Found	Peak Found	1		0.007
High	Q9H3H3	3	C11orf68	UPF0696 protein C11orf68 OS=Homo sapiens OX=9606 GN=C11orf68 PE=1 SV=3	0.95	0.985338	978213	872121	826812	709739	826044	729793	736266	761478	923620	990784	1.42122e+06	811865	969876	997233	1.08012e+06	701247	808008	2.64996e+06	720359	1.51259e+06	3	3	3	3	3	3	3	3	3	3	Peak Found	High	High	High	Peak Found	Peak Found	High	Peak Found	High	Peak Found	1	Met-loss+Acetyl [N-Term]	0
High	E9PRG8	1	C11orf98	Uncharacterized protein C11orf98 OS=Homo sapiens OX=9606 GN=C11orf98 PE=4 SV=2	0.573	0.0299336	358538	578368	438277	607632	530755	331502	383289	210523	112469	448362	519030	533740	511089	852996	701483	322707	414670	743752	88160.9	689555	1	1	1	1	1	1	1	1	1	1	High	High	High	High	High	High	High	High	Peak Found	High	1		0.007
High	Q9HB07	9	C12orf10	UPF0160 protein MYG1, mitochondrial OS=Homo sapiens OX=9606 GN=C12orf10 PE=1 SV=2	0.841	0.718645	7.1874e+06	7.02215e+06	7.14648e+06	6.48066e+06	7.13347e+06	5.91294e+06	6.15204e+06	5.27533e+06	5.13054e+06	5.68058e+06	1.05416e+07	6.56719e+06	8.48629e+06	9.12318e+06	9.23518e+06	5.68697e+06	6.73087e+06	1.7614e+07	3.98518e+06	8.75938e+06	9	8	8	9	9	7	8	7	7	8	High	High	High	High	High	High	High	High	High	High	1		0
High	Q8N999	3	C12orf29	Uncharacterized protein C12orf29 OS=Homo sapiens OX=9606 GN=C12orf29 PE=1 SV=2	1.202	0.593524	7.6867e+06	8.16141e+06	9.51251e+06	4.23151e+06	6.93198e+06	9.37689e+06	8.77808e+06	7.83306e+06	9.0248e+06	1.03242e+07	1.11946e+07	7.66776e+06	1.13174e+07	5.95078e+06	8925568	9076261	9.69658e+06	27498672	6.96472e+06	1.58279e+07	3	3	3	3	3	3	3	3	3	3	High	High	High	Peak Found	Peak Found	Peak Found	Peak Found	High	Peak Found	High	1		0
High	Q8WUR7	1	C15orf40	UPF0235 protein C15orf40 OS=Homo sapiens OX=9606 GN=C15orf40 PE=1 SV=2	0.844	0.880235	479288	598675	473021	301279	463880	368047	508985	673410	374839	399365	701911	553446	558199	424988	609682	357865	550111	2.34878e+06	293612	614013	1	1	1	1	1	1	1	1	1	1	Peak Found	Peak Found	Peak Found	Peak Found	Peak Found	Peak Found	Peak Found	High	Peak Found	Peak Found	1		0.006
High	Q96GQ5	1	C16orf58	RUS1 family protein C16orf58 OS=Homo sapiens OX=9606 GN=C16orf58 PE=1 SV=2	0.837	0.869594	500213	504164	333458	580769	502640	400670	469185	357440	418897	304317	728463	469663	405922	798342	647832	383680	509095	1.22159e+06	320570	483324	1	1	1	1	1	1	1	1	1	1	Peak Found	High	Peak Found	Peak Found	Peak Found	Peak Found	Peak Found	High	Peak Found	Peak Found	1		0.003
High	Q9HAS0	6	C17orf75	Protein Njmu-R1 OS=Homo sapiens OX=9606 GN=C17orf75 PE=1 SV=2	0.876	0.91359	1.23938e+06	1.34165e+06	2.3538e+06	1.53537e+06	1.39558e+06	1.2584e+06	1.70963e+06	864395	1.12166e+06	1.27886e+06	1.7864e+06	1.24694e+06	2.74512e+06	2.15022e+06	1.83156e+06	1.22217e+06	1.88174e+06	2.98499e+06	871918	1.97509e+06	4	4	5	5	4	4	5	4	4	4	High	High	High	High	High	High	High	High	High	High	1		0
High	Q96B23	2	C18orf25	Uncharacterized protein C18orf25 OS=Homo sapiens OX=9606 GN=C18orf25 PE=1 SV=3	0.94	0.9769	789984	473056	811944	444072	476487	412019	738846	1.22443e+06	781067	880880	1.14029e+06	440558	950981	627086	612428	399335	807075	4.1327e+06	607261	1.36419e+06	2	1	2	1	1	1	2	2	2	2	High	Peak Found	High	High	Peak Found	Peak Found	Peak Found	Peak Found	Peak Found	Peak Found	1		0.002
High	Q9NS00	2	C1GALT1	Glycoprotein-N-acetylgalactosamine 3-beta-galactosyltransferase 1 OS=Homo sapiens OX=9606 GN=C1GALT1 PE=1 SV=1	0.948	0.978227	853168	530725	845526	743268	1.08183e+06	996223	516718	687616	873808	860263	1.23982e+06	492202	1.00041e+06	1038025	1.38126e+06	957674	568811	2.40877e+06	674154	1.31497e+06	2	1	2	1	2	2	1	2	2	2	Peak Found	Peak Found	Peak Found	Peak Found	Peak Found	Peak Found	Peak Found	Peak Found	High	Peak Found	1		0.007
High	Q6ZSJ8	1	C1orf122	Uncharacterized protein C1orf122 OS=Homo sapiens OX=9606 GN=C1orf122 PE=4 SV=2	0.769	0.642782	318387	366523	241930		249923	282093		492414	225613	185967	457198	341934	283234		328521	272056		1.60806e+06	174905	289465	1	1	1		1	1		1	1	1	Peak Found	High	High	Not Found	Peak Found	Peak Found	Not Found	High	High	High	1		0.005
High	P02745	4	C1QA	Complement C1q subcomponent subunit A OS=Homo sapiens OX=9606 GN=C1QA PE=1 SV=2	1.759	0.0221464	688234		580812	216376	259277	637644	417033	667502	2.20072e+06	743382	1.00485e+06		699080	303157	334058	616649	461006	2.304e+06	1.68558e+06	1.1638e+06	3		2	1	1	2	1	3	4	3	Peak Found	Not Found	Peak Found	Peak Found	Peak Found	Peak Found	Peak Found	Peak Found	High	Peak Found	1		0
High	P02746	4	C1QB	Complement C1q subcomponent subunit B OS=Homo sapiens OX=9606 GN=C1QB PE=1 SV=3	1.408	0.354608	464638	786150	211626	374860	88176.4	690612	536057	755300	1.36494e+06	354561	666894	728311	252946	529309	113609	668657	583135	2.63224e+06	1.06108e+06	547313	2	2	1	1	1	2	2	2	3	1	Peak Found	Peak Found	Peak Found	Peak Found	Peak Found	Peak Found	Peak Found	Peak Found	Peak Found	Peak Found	1		0
High	Q07021	8	C1QBP	Complement component 1 Q subcomponent-binding protein, mitochondrial OS=Homo sapiens OX=9606 GN=C1QBP PE=1 SV=1	1.437	0.0323142	2.45493e+07	1.54028e+07	2.08109e+07	1.69483e+07	1.43336e+07	1.99889e+07	2.22635e+07	3.03365e+07	2.03301e+07	2.49248e+07	3.52839e+07	1.43713e+07	2.44567e+07	2.35973e+07	1.87797e+07	1.90086e+07	2.45826e+07	1.04993e+08	1.57458e+07	3.806e+07	11	12	10	9	12	10	9	12	11	11	High	High	High	High	High	High	High	High	High	High	1		0
High	P02747	4	C1QC	Complement C1q subcomponent subunit C OS=Homo sapiens OX=9606 GN=C1QC PE=1 SV=3	0.832	0.869594	757281	236333	395022	286446	141903	375575	158106	338622	2.2707e+06	158531	1.0842e+06	220520	457782	399608	187090	364012	172148	1.14061e+06	1.76515e+06	246894	3	1	2	1	1	2	1	2	3	1	Peak Found	Peak Found	Peak Found	Peak Found	Peak Found	Peak Found	Peak Found	Peak Found	High	Peak Found	1		0
High	Q9GZN8	3	C20orf27	UPF0687 protein C20orf27 OS=Homo sapiens OX=9606 GN=C20orf27 PE=1 SV=3	0.802	0.700175	1.31703e+06	1.43343e+06	1.3681e+06	1.36808e+06	1.43813e+06	1.11815e+06	1.20223e+06	1.31581e+06	1.08563e+06	1.18323e+06	1.91106e+06	1.33207e+06	1.6121e+06	1.92292e+06	1.87774e+06	1.08006e+06	1.31194e+06	4.38215e+06	844278	1.83108e+06	3	3	3	3	3	3	3	3	3	3	High	High	High	Peak Found	High	High	High	High	High	High	1		0
High	Q9BVC5	2	C2orf49	Ashwin OS=Homo sapiens OX=9606 GN=C2orf49 PE=1 SV=1	1.009	0.999161	107582	80972.6	101444	2.7143e+06	139644	1.49277e+06	1.8194e+06		117187	250922	157334	75151.4	120598	3.78603e+06	180441	1.44939e+06	2.00279e+06		88796.1	387161	1	1	1	2	1	2	2		1	2	Peak Found	Peak Found	Peak Found	Peak Found	Peak Found	Peak Found	Peak Found	Not Found	Peak Found	Peak Found	1		0.002
High	P01024	16	C3	Complement C3 OS=Homo sapiens OX=9606 GN=C3 PE=1 SV=2	1.228	0.700868	983012	1.52899e+06	1.75836e+06	1.17137e+06	1.3507e+06	1.85748e+06	1.55976e+06	2.06158e+06	2.57571e+06	1.36659e+06	1.40655e+06	1.42359e+06	2.05639e+06	1.63231e+06	1.7689e+06	1.79719e+06	1.70254e+06	6.97126e+06	2.00119e+06	2.12055e+06	4	5	5	4	5	4	4	6	7	3	Peak Found	Peak Found	Peak Found	Peak Found	Peak Found	Peak Found	Peak Found	Peak Found	Peak Found	Peak Found	1		0
High	P0C0L4	4	C4A	Complement C4-A OS=Homo sapiens OX=9606 GN=C4A PE=1 SV=2	0.87	0.853801	932852	865074	930603	876630	1.20469e+06	681239	888077	410574	811237	991425	1.37464e+06	806241	1.1201e+06	1.22618e+06	1.55121e+06	658212	966687	1.39697e+06	624808	1.55502e+06	2	2	2	2	2	2	2	1	2	2	Peak Found	Peak Found	Peak Found	Peak Found	Peak Found	Peak Found	Peak Found	Peak Found	Peak Found	Peak Found	1		0
High	P04003	1	C4BPA	C4b-binding protein alpha chain OS=Homo sapiens OX=9606 GN=C4BPA PE=1 SV=2																																	Not Found	Not Found	Not Found	Not Found	Not Found	Not Found	Not Found	Not Found	Not Found	Not Found	1		0.006
High	Q8WVX3	2	C4orf3	Uncharacterized protein C4orf3 OS=Homo sapiens OX=9606 GN=C4orf3 PE=1 SV=2	1.041	0.998787	839385	430773	865335	1.00724e+06	539517	443408	862297	1.06216e+06	1.04201e+06	1.1105e+06	1.21121e+06	402121	1.05128e+06	1.41785e+06	696737	428416	952622	3.6481e+06	821956	1.70136e+06	2	1	2	2	1	1	2	2	2	2	High	Peak Found	High	High	Peak Found	High	Peak Found	High	Peak Found	High	1		0.005
High	A6NDU8	3	C5orf51	UPF0600 protein C5orf51 OS=Homo sapiens OX=9606 GN=C5orf51 PE=1 SV=1	0.746	0.480778	547257	611076	1.16971e+06	459071	1.07818e+06	481203	612119	564941		621313	799267	570225	1.39642e+06	648151	1.38595e+06	464349	676890	1.91518e+06		956180	2	2	2	2	2	2	2	2		2	High	Peak Found	High	High	High	High	High	High	Not Found	High	1		0
High	Q9BRJ6	6	C7orf50	Uncharacterized protein C7orf50 OS=Homo sapiens OX=9606 GN=C7orf50 PE=1 SV=1	0.839	0.719305	5.71105e+06	6.44906e+06	5.86985e+06	6.93772e+06	5.71189e+06	5.36132e+06	4.99095e+06	5.37153e+06	4.55251e+06	5.53205e+06	8.27242e+06	6.03862e+06	6.91993e+06	9.71615e+06	7.41974e+06	5.17753e+06	5.47348e+06	1.82176e+07	3.51253e+06	8.5602e+06	6	6	6	6	6	6	6	6	6	6	High	High	High	High	High	High	High	High	High	High	1		0
High	Q9H7E9	3	C8orf33	UPF0488 protein C8orf33 OS=Homo sapiens OX=9606 GN=C8orf33 PE=1 SV=1	0.868	0.870284	3.47397e+06	3.4771e+06	3.31259e+06	2.56851e+06	3.38648e+06	3.00656e+06	3.22402e+06	7.35605e+06	3.10928e+06	2.84247e+06	4.9106e+06	3.28969e+06	3.84446e+06	3.58515e+06	4.41795e+06	2.90844e+06	3.54674e+06	25194365	2.35075e+06	4.35036e+06	3	3	3	3	3	3	3	3	3	3	High	High	High	High	High	Peak Found	High	High	Peak Found	High	1	Met-loss+Acetyl [N-Term]	0
High	Q6P1X6	3	C8orf82	UPF0598 protein C8orf82 OS=Homo sapiens OX=9606 GN=C8orf82 PE=1 SV=2	0.837	0.914964	120050	141191	141877	128118	163537	105970	131685	119038	135830	118753	172183	132642	165813	178344	213227	99776.8	147577	415718	105202	178767	1	1	1	1	1	1	1	1	1	1	Peak Found	High	High	Peak Found	High	Peak Found	High	High	Peak Found	Peak Found	1		0
High	P02748	1	C9	Complement component C9 OS=Homo sapiens OX=9606 GN=C9 PE=1 SV=2	1	1					454544			519127							583025			1.78925e+06							1			1			Not Found	Not Found	Not Found	Not Found	Peak Found	Not Found	Not Found	Peak Found	Not Found	Not Found	1		0.003
High	Q5T6V5	11	C9orf64	Queuosine salvage protein OS=Homo sapiens OX=9606 GN=C9orf64 PE=1 SV=1	0.82	0.618394	5.01576e+06	5.98173e+06	6.64736e+06	5.2041e+06	6.98232e+06	4.75453e+06	5.46336e+06	4.1526e+06	4.59637e+06	5.70863e+06	7.28685e+06	5.60001e+06	7.88947e+06	7.28125e+06	9.0414e+06	4.58723e+06	5.99644e+06	1.42772e+07	3.53942e+06	8.85307e+06	11	11	11	11	11	11	11	11	10	11	High	High	High	High	High	High	High	High	High	High	1		0
High	O43570	7	CA12	Carbonic anhydrase 12 OS=Homo sapiens OX=9606 GN=CA12 PE=1 SV=1	1.184	0.643059	4.70308e+06	4.43571e+06	5.88981e+06	1.92572e+06	3.85838e+06	3.59532e+06	5.42507e+06	3.04878e+06	5.18658e+06	6.93318e+06	6.90311e+06	4.13506e+06	7.06002e+06	2.69039e+06	4.97385e+06	3.47542e+06	5.93578e+06	1.04572e+07	3.95843e+06	1.08519e+07	6	7	7	6	7	5	7	7	7	7	High	High	High	High	High	High	High	High	High	High	1		0
High	Q8N1Q1	4	CA13	Carbonic anhydrase 13 OS=Homo sapiens OX=9606 GN=CA13 PE=1 SV=1	1.045	0.998787	994477	1.23868e+06	657323	938077	485203	711252	885970	339428	1.26613e+06	950567	1.4375e+06	1.15091e+06	789580	1.30817e+06	625562	683097	968116	1.15805e+06	982116	1.47601e+06	3	3	2	3	2	2	3	2	3	3	High	High	High	Peak Found	High	High	High	Peak Found	Peak Found	High	1		0
High	P00918	10	CA2	Carbonic anhydrase 2 OS=Homo sapiens OX=9606 GN=CA2 PE=1 SV=2	1.417	0.0477488	1.42307e+07	1.38499e+07	1.98328e+07	6.40408e+06	1.44213e+07	2.04197e+07	2.50283e+07	1.06121e+07	1.67996e+07	2.49296e+07	2.04262e+07	1.29613e+07	2.32438e+07	8.96523e+06	1.88568e+07	1.97503e+07	2.74514e+07	3.61158e+07	1.29165e+07	3.8466e+07	11	11	11	10	12	11	11	11	10	11	High	High	High	High	High	High	High	High	High	High	1	Met-loss+Acetyl [N-Term]	0
High	Q9Y376	16	CAB39	Calcium-binding protein 39 OS=Homo sapiens OX=9606 GN=CAB39 PE=1 SV=1	1.097	0.908008	3.06244e+07	2.46573e+07	2.54081e+07	2.7875e+07	2.1355e+07	3.09978e+07	2.40678e+07	2.61937e+07	3.16846e+07	2.79393e+07	4.41611e+07	2.3287e+07	3.00749e+07	3.89208e+07	2.75298e+07	2.97967e+07	2.65748e+07	8.99869e+07	2.41433e+07	43036331	16	14	15	16	16	17	16	17	17	17	High	High	High	High	High	High	High	High	High	High	1		0
High	Q9HB71	9	CACYBP	Calcyclin-binding protein OS=Homo sapiens OX=9606 GN=CACYBP PE=1 SV=2	0.874	0.847974	2.30644e+07	2.00801e+07	2.12669e+07	2.63011e+07	1.97176e+07	1.79924e+07	1.88262e+07	2.05605e+07	1.79335e+07	1.84001e+07	3.34547e+07	1.8783e+07	2.50221e+07	3.69028e+07	2.56562e+07	1.74168e+07	2.06013e+07	7.1091e+07	1.3878e+07	2.8269e+07	10	10	10	11	10	10	9	10	10	10	High	High	High	High	High	High	High	High	High	High	1	Met-loss+Acetyl [N-Term]	0
High	P27708	69	CAD	CAD protein OS=Homo sapiens OX=9606 GN=CAD PE=1 SV=3	0.885	0.856169	1.01203e+08	9.0851e+07	9.80275e+07	9.8693e+07	1.00836e+08	8.75397e+07	9.65642e+07	8.29755e+07	9.17125e+07	9.56658e+07	1.46046e+08	8.47696e+07	1.15583e+08	1.37757e+08	1.31033e+08	8.44308e+07	1.05764e+08	2.848e+08	7.09409e+07	1.4785e+08	69	68	67	68	70	68	69	68	66	69	High	High	High	High	High	High	High	High	High	High	1	Met-loss+Acetyl [N-Term]	0
High	Q9ULU8	7	CADPS	Calcium-dependent secretion activator 1 OS=Homo sapiens OX=9606 GN=CADPS PE=1 SV=3	0.975	0.998787	688894	707930	719911	448744	458703	620173	440829	918625	535663	737321	990525	660720	837736	627422	598447	598542	480994	3.12363e+06	416882	1.13793e+06	3	4	3	2	2	3	2	4	2	4	Peak Found	Peak Found	Peak Found	Peak Found	Peak Found	Peak Found	Peak Found	Peak Found	Peak Found	Peak Found	1		0
High	Q05682	20	CALD1	Caldesmon OS=Homo sapiens OX=9606 GN=CALD1 PE=1 SV=3	0.796	0.411539	4.88655e+07	3.65281e+07	4.35917e+07	2.96228e+07	3.86839e+07	2.67469e+07	3.56562e+07	8.76837e+07	3.43945e+07	3.37798e+07	7.07142e+07	3.42596e+07	5.18911e+07	4.16877e+07	4.98002e+07	2.58631e+07	3.94075e+07	3.02405e+08	2.66293e+07	5.17987e+07	22	21	23	20	22	18	20	24	21	22	High	High	High	High	High	High	High	High	High	High	1		0
High	P0DP25	5	CALM3	Calmodulin-3 OS=Homo sapiens OX=9606 GN=CALM3 PE=1 SV=1	1.743	5.05822e-05	1.48907e+07	1.21218e+07	2.15162e+07	2.08585e+07	1.52134e+07	3.99773e+07	2.73988e+07	3.35e+07	2.8025e+07	2.84394e+07	2.16808e+07	1.14075e+07	2.54692e+07	2.92646e+07	1.97371e+07	3.84914e+07	3.01147e+07	1.12498e+08	2.16906e+07	4.39772e+07	6	6	7	7	6	7	6	6	7	7	High	High	High	High	High	High	High	High	High	High	1	Met-loss+Acetyl [N-Term]	0
High	P27482	7	CALML3	Calmodulin-like protein 3 OS=Homo sapiens OX=9606 GN=CALML3 PE=1 SV=2	2.199	6.50134e-08	9.3417e+06	5.18832e+06	9.89782e+06	3.87106e+06	2.36916e+06	2.83588e+07	9.249e+06	1.52495e+07	1.44399e+07	1.3867e+07	1.34996e+07	4.82565e+06	1.16809e+07	5.41794e+06	3.0483e+06	2.75096e+07	1.01329e+07	5.32535e+07	1.12096e+07	2.13375e+07	7	7	7	7	3	8	8	7	7	7	High	High	High	High	Peak Found	High	High	High	High	High	1	Met-loss+Acetyl [N-Term]	0
High	Q9NZT1	4	CALML5	Calmodulin-like protein 5 OS=Homo sapiens OX=9606 GN=CALML5 PE=1 SV=2	10.465	2.30261e-16		483415	1.07027e+06	831932		348691	430068	141448	477916	1.17264e+06		458582	1.25066e+06	1.16247e+06		337162	474465	461233	359787	1.7975e+06		1	3	2		1	1	1	1	3	Not Found	Peak Found	Peak Found	Peak Found	Not Found	Peak Found	Peak Found	Peak Found	Peak Found	High	1	Met-loss+Acetyl [N-Term]	0
High	P27797	26	CALR	Calreticulin OS=Homo sapiens OX=9606 GN=CALR PE=1 SV=1	1.116	0.834971	4.22833e+08	3.48228e+08	3.66615e+08	3.55168e+08	2.88037e+08	3.04865e+08	3.89549e+08	4.31611e+08	3.05244e+08	3.95524e+08	6.07403e+08	3.27321e+08	4.32549e+08	4.96962e+08	3.73669e+08	2.93771e+08	4.29308e+08	1.47356e+09	2.34028e+08	6.08483e+08	39	37	36	38	35	36	38	41	37	38	High	High	High	High	High	High	High	High	High	High	1		0
High	O43852	14	CALU	Calumenin OS=Homo sapiens OX=9606 GN=CALU PE=1 SV=2	1.249	0.439147	1.57054e+07	9.71036e+06	1.18532e+07	1.207e+07	1.11236e+07	1.27466e+07	1.31879e+07	2.21401e+07	1.23232e+07	1.39546e+07	2.25996e+07	9.10729e+06	1.39192e+07	1.69133e+07	1.44901e+07	1.23189e+07	1.44996e+07	7.58692e+07	9.43159e+06	2.14437e+07	14	13	13	14	12	14	12	15	13	14	High	High	High	High	High	High	High	High	High	High	1		0
High	Q13557	7	CAMK2D	Calcium/calmodulin-dependent protein kinase type II subunit delta OS=Homo sapiens OX=9606 GN=CAMK2D PE=1 SV=3	1.069	0.944463	5.75868e+06	5.59793e+06	6.33978e+06	4.59163e+06	5.07491e+06	2.32317e+07	7.22389e+06	4.06656e+06	5.66668e+06	5.89471e+06	8.33448e+06	5.28146e+06	7.47739e+06	6.44113e+06	6.57221e+06	2.2401e+07	7.96889e+06	1.38827e+07	4.34319e+06	9.05868e+06	7	6	7	7	6	8	7	6	6	8	High	High	High	High	High	High	High	High	High	High	1		0
High	Q13555	2	CAMK2G	Calcium/calmodulin-dependent protein kinase type II subunit gamma OS=Homo sapiens OX=9606 GN=CAMK2G PE=1 SV=4	1.309	0.767576	130080	173574	183384	133911	126257	246925	190772	129899	170288	164591	186487	163000	214416	186349	164724	232531	213646	453726	131888	247889	1	1	1	1	1	1	1	1	1	1	High	High	Peak Found	Peak Found	High	Peak Found	High	High	High	High	1		0
High	P49069	1	CAMLG	Calcium signal-modulating cyclophilin ligand OS=Homo sapiens OX=9606 GN=CAMLG PE=1 SV=1	1.131	0.96612	69942.6	39261	60776.1	57104.2	74602.3	33890.2	61686.5	64585.8	82123	77071	101708	36357.4	71325.8	80449.8	97207.5	33036.3	68197.5	223545	62368.1	118216	1	1	1	1	1	1	1	1	1	1	Peak Found	Peak Found	High	Peak Found	High	Peak Found	Peak Found	Peak Found	Peak Found	High	1		0.009
High	Q08AD1	15	CAMSAP2	Calmodulin-regulated spectrin-associated protein 2 OS=Homo sapiens OX=9606 GN=CAMSAP2 PE=1 SV=3	0.899	0.938179	6.30111e+06	4.27536e+06	5.58419e+06	4.50432e+06	3.61063e+06	3.82676e+06	3.69783e+06	4.54053e+06	2.1376e+06	4.77221e+06	9.09162e+06	3.99398e+06	6.62064e+06	6.27643e+06	4.69004e+06	3.69362e+06	4.04532e+06	1.55513e+07	1.6695e+06	7.42052e+06	11	11	12	10	9	11	10	12	8	11	High	High	High	High	High	High	Peak Found	High	High	High	1		0
High	Q86VP6	43	CAND1	Cullin-associated NEDD8-dissociated protein 1 OS=Homo sapiens OX=9606 GN=CAND1 PE=1 SV=2	0.985	1	1.14983e+08	1.34556e+08	1.36025e+08	1.22563e+08	1.24232e+08	1.32182e+08	1.30741e+08	9.96204e+07	1.23595e+08	1.24989e+08	1.67197e+08	1.25286e+08	1.61363e+08	1.71745e+08	1.60375e+08	1.27794e+08	1.43581e+08	3.43124e+08	9.52489e+07	1.92716e+08	49	48	50	48	49	49	49	48	49	47	High	High	High	High	High	High	High	High	High	High	1	Met-loss+Acetyl [N-Term]	0
High	Q8WVQ1	3	CANT1	Soluble calcium-activated nucleotidase 1 OS=Homo sapiens OX=9606 GN=CANT1 PE=1 SV=1	1.286	0.630328	651426	437090	561371	373565	262230	624976	495673	527440	758783	378507	938961	407800	658605	519149	339904	598322	545794	1.82463e+06	589316	580601	3	3	3	2	1	3	3	2	3	2	High	High	Peak Found	Peak Found	Peak Found	High	High	High	High	High	1		0
High	P27824	26	CANX	Calnexin OS=Homo sapiens OX=9606 GN=CANX PE=1 SV=2	0.935	0.970388	1.62311e+08	1.50803e+08	1.39442e+08	1.42236e+08	1.41745e+08	1.20074e+08	1.42616e+08	1.81901e+08	1.36535e+08	1.29765e+08	2.34721e+08	1.41769e+08	1.64569e+08	1.99389e+08	1.83771e+08	1.15896e+08	1.56826e+08	6.20025e+08	1.05471e+08	2.0017e+08	33	30	33	33	33	30	30	34	32	32	High	High	High	High	High	High	High	High	High	High	1		0
High	Q01518	23	CAP1	Adenylyl cyclase-associated protein 1 OS=Homo sapiens OX=9606 GN=CAP1 PE=1 SV=5	1.094	0.888204	3.29591e+08	2.74958e+08	2.97349e+08	2.54515e+08	2.63076e+08	3.04198e+08	2.89765e+08	2.99011e+08	3.61078e+08	3.17245e+08	4.7811e+08	2.57048e+08	3.52716e+08	3.57386e+08	3.3961e+08	2.93538e+08	3.19725e+08	1.02608e+09	2.78706e+08	4.87541e+08	35	34	36	35	36	36	34	33	36	36	High	High	High	High	High	High	High	High	High	High	1	Met-loss+Acetyl [N-Term]	0
High	P40123	2	CAP2	Adenylyl cyclase-associated protein 2 OS=Homo sapiens OX=9606 GN=CAP2 PE=1 SV=1	0.918	0.975319	241004	224578	189060	238268	206831	189196	254969	400387	179697	173496	349073	209206	229173	327402	267974	180689	276672	1.37417e+06	137965	273721	1	1	1	1	1	1	1	1	1	1	Peak Found	Peak Found	Peak Found	Peak Found	Peak Found	Peak Found	Peak Found	High	Peak Found	High	1		0
High	P40121	11	CAPG	Macrophage-capping protein OS=Homo sapiens OX=9606 GN=CAPG PE=1 SV=2	1.095	0.871555	3.82971e+07	3.89265e+07	5.24837e+07	2.74909e+07	3.51457e+07	4.30042e+07	3.67156e+07	6.48991e+07	3.72703e+07	4.8112e+07	5.50825e+07	3.67782e+07	6.17008e+07	3.84417e+07	4.53483e+07	4.14746e+07	4.05019e+07	2.23547e+08	2.84935e+07	7.35973e+07	15	14	16	15	17	13	14	16	15	15	High	High	High	High	High	High	High	High	High	High	1		0
High	P07384	36	CAPN1	Calpain-1 catalytic subunit OS=Homo sapiens OX=9606 GN=CAPN1 PE=1 SV=1	1.149	0.719305	1.10604e+08	1.28335e+08	1.2619e+08	1.05662e+08	1.18487e+08	1.25461e+08	1.3475e+08	1.11656e+08	1.22172e+08	1.32848e+08	1.60695e+08	1.19825e+08	1.49584e+08	1.48073e+08	1.53848e+08	1.20724e+08	1.47706e+08	3.7595e+08	9.4649e+07	2.0514e+08	35	36	35	35	37	35	36	34	34	35	High	High	High	High	High	High	High	High	High	High	1	Met-loss+Acetyl [N-Term]	0
High	P17655	34	CAPN2	Calpain-2 catalytic subunit OS=Homo sapiens OX=9606 GN=CAPN2 PE=1 SV=6	1.033	0.988013	1.13083e+08	1.24026e+08	1.39804e+08	1.11383e+08	1.19166e+08	1.26521e+08	1.2401e+08	1.01013e+08	1.20094e+08	1.34957e+08	1.63522e+08	1.15589e+08	1.65066e+08	1.55646e+08	154752337	1.22071e+08	1.36122e+08	3.46767e+08	9.24724e+07	2.08311e+08	43	43	44	42	46	42	42	42	44	44	High	High	High	High	High	High	High	High	High	High	1		0
High	P04632	8	CAPNS1	Calpain small subunit 1 OS=Homo sapiens OX=9606 GN=CAPNS1 PE=1 SV=1	1.024	0.989083	4.41965e+07	4.23265e+07	5.37316e+07	3.82749e+07	4.16077e+07	4.20803e+07	4.30619e+07	4.85506e+07	3.70204e+07	4.92872e+07	6.39934e+07	3.95452e+07	6.41155e+07	5.33699e+07	5.35545e+07	4.06244e+07	4.73515e+07	1.66309e+08	2.82117e+07	7.65501e+07	15	14	15	16	14	14	15	15	15	15	High	High	High	High	High	High	High	High	High	High	1		0
High	Q96L46	7	CAPNS2	Calpain small subunit 2 OS=Homo sapiens OX=9606 GN=CAPNS2 PE=1 SV=2	1.228	0.527053	2.17065e+06	2.31239e+06	3.95035e+06	2.40987e+06	2.86708e+06	2.80416e+06	3.9282e+06	4.00171e+06	2.01544e+06	3.96045e+06	3.15592e+06	2.14525e+06	4.68078e+06	3.38968e+06	3.71209e+06	2.70652e+06	4.31736e+06	13367752	1.5625e+06	6.14066e+06	4	2	7	5	4	4	6	7	2	5	High	High	High	High	High	High	High	High	High	High	1		0
High	Q14444	15	CAPRIN1	Caprin-1 OS=Homo sapiens OX=9606 GN=CAPRIN1 PE=1 SV=2	0.92	0.935438	3.27714e+07	1.79336e+07	1.75845e+07	2.24476e+07	1.64661e+07	1.61143e+07	1.74922e+07	3.04352e+07	1.46767e+07	1.6035e+07	4.71018e+07	1.67777e+07	2.07184e+07	3.13636e+07	2.12341e+07	1.55753e+07	1.92687e+07	1.04079e+08	1.12632e+07	2.46044e+07	16	14	13	15	13	15	15	15	14	14	High	High	High	High	High	High	High	High	High	High	1		0
High	P52907	9	CAPZA1	F-actin-capping protein subunit alpha-1 OS=Homo sapiens OX=9606 GN=CAPZA1 PE=1 SV=3	1.017	0.996655	4.09291e+07	3.94135e+07	3.93212e+07	3.19806e+07	3.87839e+07	3.7403e+07	4.04137e+07	4.04308e+07	3.57223e+07	3.98627e+07	5.92465e+07	3.68935e+07	4.6152e+07	4.48142e+07	5.02629e+07	3.60242e+07	4.44527e+07	1.39537e+08	2.76167e+07	6.10621e+07	13	14	14	13	15	14	14	13	12	13	High	High	High	High	High	High	High	High	High	High	1		0
High	P47755	11	CAPZA2	F-actin-capping protein subunit alpha-2 OS=Homo sapiens OX=9606 GN=CAPZA2 PE=1 SV=3	1.031	0.994413	1.70469e+07	1.57407e+07	1.70299e+07	1.21248e+07	1.50572e+07	1.59411e+07	1.61628e+07	1.56027e+07	1.65008e+07	1.68412e+07	2.45741e+07	1.47544e+07	1.99349e+07	1.69331e+07	1.95783e+07	1.53286e+07	1.77354e+07	5.38318e+07	1.27599e+07	25792320	13	13	13	11	13	12	13	14	13	13	High	High	High	High	High	High	High	High	High	High	1	Met-loss+Acetyl [N-Term]	0
High	P47756	14	CAPZB	F-actin-capping protein subunit beta OS=Homo sapiens OX=9606 GN=CAPZB PE=1 SV=4	1.018	0.998787	5.25194e+07	5.40999e+07	6.06928e+07	5.4288e+07	5.66218e+07	5.35132e+07	5.58874e+07	5.57699e+07	5.79501e+07	5.91797e+07	7.54899e+07	5.04288e+07	7.08275e+07	7.60215e+07	7.41197e+07	5.18363e+07	6.11395e+07	1.9095e+08	4.48678e+07	9.10742e+07	16	17	17	17	16	17	16	15	17	16	High	High	High	High	High	High	High	High	High	High	1	Met-loss+Acetyl [N-Term]	0
High	Q9Y2V2	2	CARHSP1	Calcium-regulated heat-stable protein 1 OS=Homo sapiens OX=9606 GN=CARHSP1 PE=1 SV=2	0.992	1		96734.9	101134	69327.2	124262	73376	161128	670929				91584.5	118985	97126.4	158865	69508.8	180070	2.29433e+06				1	1	1	1	1	1	2			Not Found	Peak Found	Peak Found	Peak Found	Peak Found	Peak Found	Peak Found	High	Not Found	Not Found	1		0
High	Q86X55	14	CARM1	Histone-arginine methyltransferase CARM1 OS=Homo sapiens OX=9606 GN=CARM1 PE=1 SV=3	0.843	0.643059	1.20566e+07	1.44917e+07	1.44816e+07	1.49147e+07	1.56534e+07	1.23965e+07	1.1836e+07	1.03566e+07	1.11418e+07	1.15189e+07	1.72132e+07	1.34595e+07	1.72465e+07	2.08913e+07	2.04058e+07	1.19811e+07	1.29388e+07	3.52248e+07	8.78246e+06	1.77217e+07	12	12	12	13	13	12	11	11	11	12	High	High	High	High	High	High	High	High	High	High	1	Met-loss+Acetyl [N-Term]	0
High	Q5VZK9	9	CARMIL1	F-actin-uncapping protein LRRC16A OS=Homo sapiens OX=9606 GN=CARMIL1 PE=1 SV=1	0.952	0.998787	2.4859e+06	2.24212e+06	2.80338e+06	2.37921e+06	2.33714e+06	2.11458e+06	1.82398e+06	2.6942e+06	1.31512e+06	1.91647e+06	3.58643e+06	2.09702e+06	3.27434e+06	3.3216e+06	3.05866e+06	2.03523e+06	1.99925e+06	9258818	1.02242e+06	2.95624e+06	7	6	6	5	7	5	4	7	3	5	High	High	High	High	High	High	Peak Found	High	High	High	1		0
High	P49589	24	CARS1	Cysteine--tRNA ligase, cytoplasmic OS=Homo sapiens OX=9606 GN=CARS1 PE=1 SV=3	0.79	0.352971	2.4159e+07	2.73326e+07	2.84483e+07	2.08812e+07	2.60663e+07	1.96848e+07	2.04831e+07	1.76484e+07	2.13629e+07	2.1911e+07	3.49472e+07	2.55166e+07	3.36941e+07	2.92381e+07	3.37605e+07	1.89446e+07	2.25531e+07	6.05784e+07	1.64815e+07	3.36454e+07	22	22	23	23	23	22	22	22	22	23	High	High	High	High	High	High	High	High	High	High	1		0
High	Q9HA77	13	CARS2	Probable cysteine--tRNA ligase, mitochondrial OS=Homo sapiens OX=9606 GN=CARS2 PE=1 SV=1	1.198	0.606968	5.25206e+06	5.09838e+06	6.94249e+06	5.15194e+06	5.47142e+06	6.35141e+06	6.09949e+06	6.5923e+06	7.74598e+06	7.61815e+06	7.52412e+06	4.75375e+06	8.05766e+06	7.20096e+06	7.20758e+06	6.15445e+06	6.64699e+06	2.25621e+07	6.01493e+06	1.1761e+07	12	11	12	11	11	12	12	14	13	14	High	High	High	High	High	High	High	High	High	High	1		0
High	O14936	7	CASK	Peripheral plasma membrane protein CASK OS=Homo sapiens OX=9606 GN=CASK PE=1 SV=3	1.024	0.998787	911879	1.18343e+06	1.66629e+06	1.12534e+06	1.66398e+06	1.45117e+06	1.98293e+06	1.07264e+06	1.04591e+06	1.47908e+06	1.32017e+06	1.10858e+06	1.98316e+06	1.5665e+06	2.1492e+06	1.39033e+06	2.17516e+06	3.75061e+06	810222	2.27118e+06	5	4	5	5	5	5	6	5	5	6	High	High	High	High	High	High	High	High	High	High	1	Met-loss+Acetyl [N-Term]	0
High	P29466	15	CASP1	Caspase-1 OS=Homo sapiens OX=9606 GN=CASP1 PE=1 SV=1	1.118	0.871838	7.99192e+06	6.36703e+06	7.88347e+06	5.29366e+06	6.28566e+06	9.07842e+06	8.26625e+06	7.29422e+06	8.11727e+06	8.61644e+06	1.1585e+07	5.9663e+06	9.32127e+06	7.41313e+06	8.13432e+06	8.72258e+06	9.11894e+06	2.49793e+07	6.25246e+06	1.32326e+07	13	13	13	12	13	14	15	14	14	13	High	High	High	High	High	High	High	High	High	High	1		0
High	P31944	7	CASP14	Caspase-14 OS=Homo sapiens OX=9606 GN=CASP14 PE=1 SV=2	0.81	0.557773	5.71893e+06	7.1098e+06	9.37676e+06	5.80485e+06	5.74677e+06	7.99584e+06	7.15943e+06	4.53331e+06	6.7511e+06	8.5869e+06	8.17004e+06	6.60692e+06	1.08923e+07	8.0929e+06	7.53799e+06	7.76108e+06	7.77542e+06	1.57842e+07	5.25089e+06	1.32293e+07	7	7	8	8	7	7	3	5	7	8	Peak Found	High	High	High	High	Peak Found	High	Peak Found	Peak Found	High	1		0
High	P42574	6	CASP3	Caspase-3 OS=Homo sapiens OX=9606 GN=CASP3 PE=1 SV=2	1.082	0.932431	4.63778e+06	3.80968e+06	4.26594e+06	3.26549e+06	4.11139e+06	3.84831e+06	4.46203e+06	4.22673e+06	4.34809e+06	4.45211e+06	6.63883e+06	3.57902e+06	4.98841e+06	4.5702e+06	5.3593e+06	3.70979e+06	4.89683e+06	1.43075e+07	3.33488e+06	6.85695e+06	6	6	6	6	6	6	6	6	6	6	High	High	High	High	High	High	High	High	High	High	1		0
High	P49662	8	CASP4	Caspase-4 OS=Homo sapiens OX=9606 GN=CASP4 PE=1 SV=1	1.199	0.620801	3.07223e+06	2.88078e+06	3.23603e+06	2.49258e+06	2.01588e+06	4.03713e+06	2.90342e+06	2.8147e+06	2.18035e+06	2.32807e+06	4.43679e+06	2.69069e+06	3.8097e+06	3.49007e+06	2.59379e+06	3.91382e+06	3.19021e+06	9.77631e+06	1.67954e+06	3.59066e+06	8	8	8	8	6	8	8	7	7	7	High	High	High	High	High	High	High	High	High	High	1		0
High	P55212	5	CASP6	Caspase-6 OS=Homo sapiens OX=9606 GN=CASP6 PE=1 SV=2	0.988	1	2.37292e+06	2.66649e+06	2.41125e+06	2.45734e+06	2.20014e+06	3.06114e+06	3.11894e+06	1.94902e+06	2.9293e+06	2.45185e+06	3.4785e+06	2.47691e+06	2.8646e+06	3.45478e+06	2.85787e+06	2.96249e+06	3.38759e+06	6.72226e+06	2.28445e+06	3.78028e+06	5	5	4	5	5	4	4	5	4	5	High	High	High	High	High	High	High	High	High	High	1		0
High	P55210	5	CASP7	Caspase-7 OS=Homo sapiens OX=9606 GN=CASP7 PE=1 SV=1	1.162	0.865003	854888	735893	445210	717841	471402	918226	551912	1.19804e+06	991842	967358	1.26073e+06	688746	532874	1.00785e+06	607922	883760	601471	4.07914e+06	770441	1.49584e+06	3	3	2	3	2	3	2	3	3	3	Peak Found	Peak Found	Peak Found	High	Peak Found	Peak Found	Peak Found	High	High	High	1		0
High	Q14790	6	CASP8	Caspase-8 OS=Homo sapiens OX=9606 GN=CASP8 PE=1 SV=1	1.094	0.912532	2.86139e+06	2.69535e+06	2.89115e+06	2.72269e+06	2.59862e+06	3.04338e+06	2.92531e+06	2.64671e+06	2.75927e+06	2.92479e+06	4.13699e+06	2.51625e+06	3.40497e+06	3.80526e+06	3.38327e+06	2.93486e+06	3.20719e+06	9.0696e+06	2.13944e+06	4.5231e+06	6	6	6	6	6	6	6	6	5	6	High	High	High	High	High	High	High	High	High	High	1		0
High	P20810	17	CAST	Calpastatin OS=Homo sapiens OX=9606 GN=CAST PE=1 SV=4	0.951	0.998787	7.31026e+06	3.93663e+06	6.99547e+06	1.72167e+06	2.48304e+06	4.07303e+06	4.73189e+06	1.49433e+07	5.98507e+06	8.66302e+06	1.05654e+07	3.65599e+06	8.24446e+06	2.39256e+06	3.21241e+06	3.9335e+06	5.19696e+06	5.18334e+07	4.61777e+06	1.33238e+07	12	10	11	7	6	10	10	16	9	11	High	High	High	High	High	High	High	High	High	High	1		0
High	P04040	17	CAT	Catalase OS=Homo sapiens OX=9606 GN=CAT PE=1 SV=3	0.975	0.998787	1.23116e+07	1.07476e+07	8.17089e+06	1.16066e+07	1.45332e+07	1.0336e+07	1.5796e+07	9.44806e+06	1.25811e+07	8.0207e+06	1.78739e+07	9.9884e+06	9.66155e+06	1.62917e+07	1.88513e+07	1.00084e+07	1.72663e+07	3.2767e+07	9.74015e+06	1.23382e+07	12	10	9	14	13	12	14	12	13	11	High	High	High	High	High	High	High	High	High	High	1		0
High	Q03135	11	CAV1	Caveolin-1 OS=Homo sapiens OX=9606 GN=CAV1 PE=1 SV=4	1.169	0.635442	8.47137e+07	7.1975e+07	6.43799e+07	8.52621e+07	8.05434e+07	8.00078e+07	8.01212e+07	1.01647e+08	9.01209e+07	7.74454e+07	1.21642e+08	6.76837e+07	7.61287e+07	1.19155e+08	1.04588e+08	7.70975e+07	8.82059e+07	3.47095e+08	6.94725e+07	1.19523e+08	16	16	16	15	16	16	16	16	15	16	High	High	High	High	High	High	High	High	High	High	1		0
High	P51636	5	CAV2	Caveolin-2 OS=Homo sapiens OX=9606 GN=CAV2 PE=1 SV=2	1.214	0.506844	4.08145e+06	3.92377e+06	3.60114e+06	3.40132e+06	4.84513e+06	4.57713e+06	4.14547e+06	5.39665e+06	5.86664e+06	4.87575e+06	5.93801e+06	3.69948e+06	4.26634e+06	4.77031e+06	6.22275e+06	4.36361e+06	4.60216e+06	1.8505e+07	4.57771e+06	7.41592e+06	5	5	5	5	5	5	5	5	5	5	High	High	High	High	High	High	High	High	High	High	1		0
High	Q6NZI2	14	CAVIN1	Caveolae-associated protein 1 OS=Homo sapiens OX=9606 GN=CAVIN1 PE=1 SV=1	0.996	1	9.14874e+07	7.7394e+07	6.71457e+07	7.21136e+07	7.52335e+07	7.04862e+07	6.79159e+07	1.05254e+08	7.14047e+07	6.84257e+07	1.31453e+08	7.26484e+07	7.91143e+07	1.00826e+08	9.74142e+07	6.81478e+07	7.46061e+07	3.61301e+08	5.48015e+07	1.05461e+08	19	18	18	20	19	19	19	19	20	19	High	High	High	High	High	High	High	High	High	High	1		0
High	Q969G5	10	CAVIN3	Caveolae-associated protein 3 OS=Homo sapiens OX=9606 GN=CAVIN3 PE=1 SV=3	0.949	0.975319	1.21267e+07	1.16441e+07	1.10084e+07	9.18112e+06	1.54515e+07	1.13458e+07	1.33263e+07	1.29331e+07	1.23028e+07	1.04079e+07	1.76278e+07	1.08462e+07	1.30368e+07	1.29129e+07	1.9951e+07	1.0996e+07	1.46921e+07	4.50709e+07	9.50539e+06	1.59722e+07	7	7	7	7	9	8	10	9	8	7	High	High	High	High	High	High	High	High	High	High	1		0
High	Q13951	2	CBFB	Core-binding factor subunit beta OS=Homo sapiens OX=9606 GN=CBFB PE=1 SV=2	0.887	0.96077	180261	184026	282478	150593	244425	142255	133443	704027	191741	149365	256734	170811	328124	209521	323172	138213	144659	2.4517e+06	149743	231372	1	1	2	1	2	1	1	2	1	1	Peak Found	Peak Found	Peak Found	Peak Found	Peak Found	Peak Found	High	High	Peak Found	Peak Found	1		0
High	P22681	6	CBL	E3 ubiquitin-protein ligase CBL OS=Homo sapiens OX=9606 GN=CBL PE=1 SV=2	0.922	0.971279	1.34721e+06	1.6805e+06	2.26579e+06	1.79093e+06	1.84855e+06	1.55597e+06	1.94498e+06	2.00777e+06	1.29681e+06	1.90982e+06	1.9425e+06	1.56877e+06	2.69602e+06	2.49845e+06	2.40285e+06	1.49595e+06	2.12141e+06	6.81867e+06	996132	2.99008e+06	6	4	5	6	5	4	5	6	3	5	High	High	High	High	High	High	High	High	High	High	1		0
High	P16152	15	CBR1	Carbonyl reductase [NADPH] 1 OS=Homo sapiens OX=9606 GN=CBR1 PE=1 SV=3	1.066	0.94624	9.96876e+07	1.09603e+08	1.23856e+08	9.17203e+07	1.05352e+08	1.12757e+08	1.14261e+08	1.15843e+08	9.96348e+07	1.31576e+08	1.44639e+08	1.0204e+08	1.45836e+08	1.28746e+08	1.37689e+08	1.08808e+08	1.24847e+08	3.94885e+08	7.75401e+07	2.0281e+08	20	19	19	19	21	22	21	19	20	21	High	High	High	High	High	High	High	High	High	High	1	Met-loss+Acetyl [N-Term]	0
High	Q8N4T8	1	CBR4	Carbonyl reductase family member 4 OS=Homo sapiens OX=9606 GN=CBR4 PE=1 SV=3																																	Not Found	Not Found	Not Found	Not Found	Not Found	Not Found	Not Found	Not Found	Not Found	Not Found	1		0.007
High	Q8IUF1	3	CBWD2	COBW domain-containing protein 2 OS=Homo sapiens OX=9606 GN=CBWD2 PE=2 SV=1	0.977	1	2.44484e+06	1.76059e+06	2.15386e+06	1.57438e+06	1.3377e+06	2.00929e+06	1.64192e+06	2.04591e+06	2.44066e+06	2.25881e+06	3.57483e+06	1.66428e+06	2.53517e+06	2.20779e+06	1.71663e+06	1.90787e+06	1.83073e+06	7.01369e+06	1.89212e+06	3.42969e+06	3	3	3	2	3	3	3	3	3	3	High	High	High	Peak Found	High	Peak Found	Peak Found	High	High	High	1		0
High	P83916	4	CBX1	Chromobox protein homolog 1 OS=Homo sapiens OX=9606 GN=CBX1 PE=1 SV=1	0.841	0.839238	1.72519e+06	2.04164e+06	983152	671195	1.70139e+06	869574	1.82542e+06	2.25647e+06	982335	1.51152e+06	2.47782e+06	1.90124e+06	1.14546e+06	935939	2.21712e+06	844051	1.98736e+06	7872297	761500	2.32241e+06	3	3	2	2	3	3	3	3	3	3	High	High	High	Peak Found	High	Peak Found	High	High	Peak Found	High	1		0
High	Q13185	6	CBX3	Chromobox protein homolog 3 OS=Homo sapiens OX=9606 GN=CBX3 PE=1 SV=4	0.864	0.873569	6.05768e+06	4.31664e+06	3.79666e+06	4.38311e+06	3.9021e+06	3.42499e+06	3.96436e+06	1.22498e+07	3.84055e+06	3.08356e+06	8.80619e+06	4.01371e+06	4.48958e+06	6152152	5.06985e+06	3.30551e+06	4.34885e+06	4.08199e+07	2.97127e+06	4.78474e+06	6	6	6	6	6	6	6	6	6	6	High	High	High	High	High	Peak Found	High	High	High	High	1		0
High	P45973	5	CBX5	Chromobox protein homolog 5 OS=Homo sapiens OX=9606 GN=CBX5 PE=1 SV=1	0.668	0.0850467	2.59747e+06	2.33899e+06	873479	1.77662e+06	2.45319e+06	1.43483e+06	1.88121e+06	2.57461e+06	950704	1.40836e+06	3.73047e+06	2.18992e+06	1.02297e+06	2487589	3.18964e+06	1.38471e+06	2066665	8.79307e+06	725161	2.17587e+06	5	4	2	4	4	4	4	3	3	4	High	High	Peak Found	High	High	Peak Found	High	High	High	High	1		0
High	Q6P1N0	7	CC2D1A	Coiled-coil and C2 domain-containing protein 1A OS=Homo sapiens OX=9606 GN=CC2D1A PE=1 SV=1	0.956	0.998787	1.80353e+06	2.0759e+06	2.12435e+06	1.63736e+06	780982	2.41025e+06	1.54639e+06	2.20364e+06	1.33715e+06	1.90218e+06	2.60801e+06	1.93534e+06	2.47969e+06	2.29592e+06	1.01569e+06	2.33995e+06	1.68299e+06	7.62016e+06	1.03255e+06	2.92195e+06	4	5	5	5	3	5	4	5	4	5	High	High	High	High	High	High	Peak Found	High	High	High	1		0
High	Q5T0F9	2	CC2D1B	Coiled-coil and C2 domain-containing protein 1B OS=Homo sapiens OX=9606 GN=CC2D1B PE=1 SV=1	1.017	1	657081	723155	733193	542308	643002	765027	704986	176181	65209.4	653758	936141	672417	850645	756618	848392	742691	765983	605414	51676.9	1.01075e+06	2	2	2	2	2	2	2	1	1	2	Peak Found	High	Peak Found	Peak Found	Peak Found	Peak Found	Peak Found	High	Peak Found	Peak Found	1		0.002
High	Q8IX12	22	CCAR1	Cell division cycle and apoptosis regulator protein 1 OS=Homo sapiens OX=9606 GN=CCAR1 PE=1 SV=2	0.841	0.685693	1.54705e+07	1.72519e+07	1.48512e+07	1.69878e+07	1.6927e+07	1.38962e+07	1.54627e+07	1.5629e+07	1.35906e+07	1.32833e+07	2.25017e+07	1.60222e+07	1.7644e+07	2.38849e+07	2.18897e+07	1.34223e+07	1.69975e+07	5.33412e+07	1.0538e+07	2.04803e+07	19	18	18	19	18	17	18	20	19	20	High	High	High	High	High	High	High	High	High	High	1		0
High	Q8N163	24	CCAR2	Cell cycle and apoptosis regulator protein 2 OS=Homo sapiens OX=9606 GN=CCAR2 PE=1 SV=2	0.848	0.702614	2.046e+07	3.02214e+07	2.19038e+07	1.92499e+07	2.33429e+07	1.95591e+07	2.04958e+07	1.82317e+07	2.097e+07	1.75639e+07	2.95164e+07	2.82524e+07	2.5957e+07	2.69251e+07	3.02675e+07	1.88594e+07	2.24893e+07	6.28032e+07	1.61753e+07	2.69926e+07	23	23	23	23	23	23	23	23	23	22	High	High	High	High	High	High	High	High	High	High	1		0
High	Q96NT0	1	CCDC115	Coiled-coil domain-containing protein 115 OS=Homo sapiens OX=9606 GN=CCDC115 PE=1 SV=1	1.406	0.349989	403497	273610	329719	432396	371419	406836	497874	627652	387211	463659	569963	262256	382831	605785	483239	392522	552102	2134465	290154	708165	1	1	1	1	1	1	1	1	1	1	High	Peak Found	High	Peak Found	High	High	High	High	High	High	1		0.009
High	Q8WUD4	2	CCDC12	Coiled-coil domain-containing protein 12 OS=Homo sapiens OX=9606 GN=CCDC12 PE=1 SV=1	1.043	0.998787	817666	846047	985337	351917	644893	915659	821531	617297	894630	798238	1.1715e+06	789926	1.14318e+06	490836	845441	880868	906009	2.15368e+06	696226	1.22003e+06	2	2	2	1	2	2	2	2	2	2	Peak Found	Peak Found	Peak Found	Peak Found	Peak Found	Peak Found	Peak Found	High	Peak Found	Peak Found	1		0
High	Q96CT7	8	CCDC124	Coiled-coil domain-containing protein 124 OS=Homo sapiens OX=9606 GN=CCDC124 PE=1 SV=1	0.93	0.952613	1.33112e+07	1.43645e+07	1.46763e+07	1.13753e+07	1.37444e+07	1.18472e+07	1.43409e+07	1.56076e+07	1.2246e+07	1.31499e+07	1.91625e+07	1.36695e+07	1.72775e+07	1.60186e+07	1.78232e+07	1.14306e+07	1.58799e+07	5.30745e+07	9.3167e+06	2.01872e+07	8	8	8	7	7	7	8	7	7	8	High	High	High	High	High	High	High	High	High	High	1		0
High	Q9H6E4	5	CCDC134	Coiled-coil domain-containing protein 134 OS=Homo sapiens OX=9606 GN=CCDC134 PE=1 SV=1	0.908	0.932538	1.36689e+06	581252	556420	388420	150600	1.5054e+06	1.41468e+06	1.04349e+06	1.42004e+06	420618	1.9802e+06	540328	661004	538563	192957	1.46135e+06	1.53479e+06	3.6065e+06	1.10684e+06	662670	4	3	2	2	1	3	3	3	3	2	High	Peak Found	High	Peak Found	High	High	Peak Found	Peak Found	High	High	1		0
High	Q9P0B6	1	CCDC167	Coiled-coil domain-containing protein 167 OS=Homo sapiens OX=9606 GN=CCDC167 PE=1 SV=2	0.595	0.0227861	964030	889679	542804	420059	712435	615876	423843		560554	679134	1.40767e+06	842250	637994	588332	911315	582666	474194		434283	1.02813e+06	1	1	1	1	1	1	1		1	1	Peak Found	Peak Found	Peak Found	Peak Found	Peak Found	Peak Found	Peak Found	Not Found	Peak Found	Peak Found	1		0.007
High	O60826	9	CCDC22	Coiled-coil domain-containing protein 22 OS=Homo sapiens OX=9606 GN=CCDC22 PE=1 SV=1	0.929	0.973669	2.10199e+06	1.90768e+06	2.6196e+06	2.48323e+06	2.49751e+06	1.51855e+06	1.89331e+06	3.68467e+06	2.35986e+06	2.7569e+06	3.01253e+06	1.7756e+06	3.05277e+06	3.46169e+06	3.28891e+06	1.46609e+06	2.05895e+06	1.25574e+07	1.83856e+06	4.26951e+06	5	4	5	6	5	4	4	6	4	6	High	High	High	High	High	High	High	High	High	High	1		0
High	Q86WR0	3	CCDC25	Coiled-coil domain-containing protein 25 OS=Homo sapiens OX=9606 GN=CCDC25 PE=1 SV=2	1.132	0.908008	925595	822141	891354	457222	888950	995651	484331	1.67769e+06	136392	1.32055e+06	1.33239e+06	766419	1.04944e+06	639075	1.15299e+06	959202	532511	5.65998e+06	105663	2.03324e+06	2	3	3	1	2	3	2	3	1	3	Peak Found	Peak Found	High	Peak Found	High	Peak Found	Peak Found	High	Peak Found	Peak Found	1		0
High	Q96MW1	6	CCDC43	Coiled-coil domain-containing protein 43 OS=Homo sapiens OX=9606 GN=CCDC43 PE=1 SV=2	0.862	0.745064	3.61733e+07	3.6805e+07	3.75047e+07	3.61355e+07	3.54686e+07	2.9441e+07	3.33048e+07	3.52202e+07	2.84499e+07	3.00769e+07	5.20376e+07	3.43397e+07	4.42899e+07	5.06223e+07	4.59602e+07	2.84125e+07	3.65923e+07	1.19685e+08	2.19322e+07	4.63894e+07	6	5	6	4	5	5	5	6	6	6	High	High	High	High	High	Peak Found	High	High	Peak Found	High	1		0
High	Q96A33	15	CCDC47	Coiled-coil domain-containing protein 47 OS=Homo sapiens OX=9606 GN=CCDC47 PE=1 SV=1	1.096	0.904916	1.68798e+07	2.23544e+07	2.39721e+07	2.55068e+07	3.17462e+07	1.94461e+07	1.64724e+07	3.98828e+07	2.69653e+07	2.70485e+07	2.43771e+07	2.07833e+07	2.80458e+07	3.57264e+07	4.16874e+07	1.88208e+07	1.80097e+07	1.38517e+08	2.09987e+07	4.16993e+07	17	17	17	17	18	16	17	17	18	17	High	High	High	High	High	High	High	High	High	High	1		0
High	Q8IVM0	1	CCDC50	Coiled-coil domain-containing protein 50 OS=Homo sapiens OX=9606 GN=CCDC50 PE=1 SV=1	0.996	1	400115	373228	485418	573100	479053	417057	477035	994584	395703	425886	563906	357102	563268	801693	623284	402518	528349	3.38559e+06	296579	650354	1	1	1	1	1	1	1	1	1	1	High	High	Peak Found	Peak Found	Peak Found	Peak Found	High	High	High	Peak Found	1		0.008
High	Q96ER9	3	CCDC51	Mitochondrial potassium channel OS=Homo sapiens OX=9606 GN=CCDC51 PE=1 SV=2	1.061	0.975319	1.05691e+06	814313	1.12617e+06	676332	998129	1.10074e+06	957942	586886	1.23434e+06	1.2217e+06	1.52451e+06	767483	1.31895e+06	949177	1.29705e+06	1.06236e+06	1.05167e+06	2.03832e+06	951303	1.87252e+06	3	2	3	3	3	3	3	2	3	3	High	High	High	High	High	High	High	High	High	High	1		0
High	Q4VC31	4	CCDC58	Coiled-coil domain-containing protein 58 OS=Homo sapiens OX=9606 GN=CCDC58 PE=1 SV=1	0.874	0.917656	565712	554590	729479	389657	679804	118855	624203	2.22227e+06	221900	830731	824693	518870	866738	549807	883603	114651	678746	7.54044e+06	172487	1.28007e+06	3	2	3	1	2	1	2	4	2	4	Peak Found	Peak Found	Peak Found	Peak Found	Peak Found	Peak Found	Peak Found	High	Peak Found	Peak Found	1	Met-loss+Acetyl [N-Term]	0
High	Q16204	9	CCDC6	Coiled-coil domain-containing protein 6 OS=Homo sapiens OX=9606 GN=CCDC6 PE=1 SV=2	0.9	0.952709	3.19263e+06	1.01333e+06	2.78583e+06	1.21777e+06	1.29014e+06	857144	1.42111e+06	5.90545e+06	2.04089e+06	1.40187e+06	4.61441e+06	945065	3.2793e+06	1.70468e+06	1.67958e+06	823805	1.56403e+06	2.04048e+07	1.57701e+06	2.14122e+06	7	3	7	5	5	3	4	8	6	6	High	High	High	Peak Found	Peak Found	High	High	High	Peak Found	High	1		0
High	Q9Y3X0	2	CCDC9	Coiled-coil domain-containing protein 9 OS=Homo sapiens OX=9606 GN=CCDC9 PE=1 SV=1	0.923	0.970388	2.19519e+06	1.90271e+06	2.0201e+06	2.94996e+06	2.21779e+06	2.44474e+06	1.94505e+06	1.38045e+06	2.30793e+06	2.05806e+06	3.15592e+06	1.7608e+06	2.35254e+06	4.12835e+06	2.92719e+06	2.37845e+06	2.11086e+06	4.84885e+06	1.80862e+06	3.16877e+06	2	2	2	2	2	2	2	2	2	2	Peak Found	High	High	Peak Found	Peak Found	Peak Found	Peak Found	High	Peak Found	Peak Found	1		0.001
High	Q9GZT6	2	CCDC90B	Coiled-coil domain-containing protein 90B, mitochondrial OS=Homo sapiens OX=9606 GN=CCDC90B PE=1 SV=2	0.841	0.788594	1.59066e+06	1.22389e+06	1.06966e+06	1.01326e+06	1.12404e+06	948653	989874	2.10468e+06	1.157e+06	1.08972e+06	2.31593e+06	1.13636e+06	1.27162e+06	1.42695e+06	1.45555e+06	914693	1.08771e+06	6.94247e+06	896445	1.68647e+06	2	2	2	2	2	2	2	2	2	2	High	Peak Found	Peak Found	Peak Found	High	Peak Found	Peak Found	Peak Found	Peak Found	Peak Found	1		0.002
High	Q567U6	4	CCDC93	Coiled-coil domain-containing protein 93 OS=Homo sapiens OX=9606 GN=CCDC93 PE=1 SV=2	0.888	0.944463	512923	699925	690112	531781	583861	658114	577212	535133	322651	492344	746330	651834	815608	744631	756260	628723	632667	1.86863e+06	249461	755960	3	3	3	3	3	3	3	2	2	2	Peak Found	Peak Found	High	Peak Found	High	High	High	High	High	Peak Found	1		0
High	Q6ZUT6	1	CCDC9B	Coiled-coil domain-containing protein 9B OS=Homo sapiens OX=9606 GN=CCDC9B PE=1 SV=1	1.242	0.888288	44239.1		34169.4	32538			31384.8	53119.5	41778.4		61708		42199.6	45515.5			34558.5	180404	33857.6		1		1	1			1	1	1		Peak Found	Not Found	Peak Found	Peak Found	Not Found	Not Found	Peak Found	High	Peak Found	Not Found	1		0.009
High	O00622	6	CCN1	CCN family member 1 OS=Homo sapiens OX=9606 GN=CCN1 PE=1 SV=1	0.9	0.920551	741161	382456	546011	3.37325e+06	1.59056e+06	729368	479361	1.98802e+06	788154	2.08875e+06	1.07089e+06	356676	658712	4761570	2.0634e+06	703872	529578	6.83366e+06	615620	3.21232e+06	4	3	4	6	6	4	3	5	5	6	High	Peak Found	Peak Found	High	High	High	Peak Found	High	Peak Found	High	1		0
High	P20248	2	CCNA2	Cyclin-A2 OS=Homo sapiens OX=9606 GN=CCNA2 PE=1 SV=2	0.01	2.30261e-16	287304	436838		252745				389975			422017	403529		356408				1.3506e+06			1	1		1				1			High	Peak Found	Not Found	High	Not Found	Not Found	Not Found	Peak Found	Not Found	Not Found	1		0.002
High	P14635	4	CCNB1	G2/mitotic-specific cyclin-B1 OS=Homo sapiens OX=9606 GN=CCNB1 PE=1 SV=1	1.157	0.885653	935294	255647	240516	1.2325e+06	133826	476492	492978	400326	239891	568826	1.35559e+06	238438	287210	1.71819e+06	175308	455656	541428	1.38718e+06	185491	876953	3	2	2	3	1	3	3	2	2	3	High	Peak Found	Peak Found	High	Peak Found	Peak Found	Peak Found	High	Peak Found	Peak Found	1		0
High	O95067	1	CCNB2	G2/mitotic-specific cyclin-B2 OS=Homo sapiens OX=9606 GN=CCNB2 PE=1 SV=1	0.01	2.30261e-16	200627		112412								287307		131575								1		1								Peak Found	Not Found	Peak Found	Not Found	Not Found	Not Found	Not Found	Not Found	Not Found	Not Found	1		0.008
High	P30279	1	CCND2	G1/S-specific cyclin-D2 OS=Homo sapiens OX=9606 GN=CCND2 PE=1 SV=1	1.683	0.119215	216468	72031	101696	135087		250876	280190	186719	298783	171181	320146	67373.4	121377	190609		242192	304632	634620	232912	263519	1	1	1	1		1	1	1	1	1	Peak Found	Peak Found	Peak Found	Peak Found	Not Found	Peak Found	High	High	Peak Found	Peak Found	1		0.007
High	O75909	3	CCNK	Cyclin-K OS=Homo sapiens OX=9606 GN=CCNK PE=1 SV=2	1.165	0.849948	1.67716e+06	1.55276e+06	1.91206e+06	1.29983e+06	1.40079e+06	1.73457e+06	1.84873e+06	1.78982e+06	767725	639965	2.4349e+06	1.45658e+06	2.23481e+06	1.82148e+06	1.80909e+06	1.65081e+06	2.05588e+06	6.22517e+06	601036	985207	2	3	3	2	2	3	3	3	2	2	High	High	High	High	High	High	High	Peak Found	Peak Found	High	1		0
High	O60563	4	CCNT1	Cyclin-T1 OS=Homo sapiens OX=9606 GN=CCNT1 PE=1 SV=1	0.89	0.951894	564316	443074	479307	541237	577512	400111	318040	575578	305999	469736	804570	415708	583939	762105	745347	386594	352830	1.9753e+06	242338	717924	3	3	3	3	3	3	2	3	3	3	High	High	Peak Found	High	High	Peak Found	Peak Found	High	Peak Found	Peak Found	1		0
High	Q8N7R7	2	CCNYL1	Cyclin-Y-like protein 1 OS=Homo sapiens OX=9606 GN=CCNYL1 PE=1 SV=2	0.937	0.994413	138003	212879		141972	153162	136069	143450		153503	123955	199605	196466		199216	202478	132461	155210		120321	190664	1	1		1	1	1	1		1	1	Peak Found	High	Not Found	Peak Found	Peak Found	Peak Found	Peak Found	High	Peak Found	Peak Found	1		0.003
High	P78371	33	CCT2	T-complex protein 1 subunit beta OS=Homo sapiens OX=9606 GN=CCT2 PE=1 SV=4	0.898	0.890341	2.19519e+08	1.94014e+08	2.01706e+08	1.96178e+08	1.94111e+08	1.75025e+08	1.8193e+08	2.03463e+08	1.81774e+08	1.77074e+08	3.1764e+08	1.81295e+08	2.39616e+08	2.74027e+08	2.51206e+08	1.68567e+08	2.00128e+08	6.93169e+08	1.39748e+08	2.74277e+08	42	41	46	42	45	45	43	45	46	43	High	High	High	High	High	High	High	High	High	High	1	Met-loss+Acetyl [N-Term]	0
High	P49368	32	CCT3	T-complex protein 1 subunit gamma OS=Homo sapiens OX=9606 GN=CCT3 PE=1 SV=4	0.945	0.980099	1.91832e+08	1.92026e+08	1.96201e+08	1.96068e+08	2.073e+08	1.82466e+08	1.93395e+08	2.01628e+08	1.786e+08	1.89848e+08	2.7813e+08	1.79614e+08	2.3174e+08	2.75331e+08	2.68845e+08	1.76237e+08	2.12567e+08	6.96398e+08	1.38062e+08	2.91584e+08	47	48	49	47	49	46	49	51	47	47	High	High	High	High	High	High	High	High	High	High	1		0
High	P50991	31	CCT4	T-complex protein 1 subunit delta OS=Homo sapiens OX=9606 GN=CCT4 PE=1 SV=4	0.939	0.973669	2.33688e+08	2.58472e+08	2.75982e+08	2.39674e+08	2.67321e+08	2.6032e+08	2.62982e+08	2.13697e+08	2.51167e+08	2.6181e+08	3.35511e+08	2.41765e+08	3.23244e+08	3.34117e+08	3.4905e+08	2.51363e+08	2.87809e+08	7.27046e+08	1.94096e+08	4.05284e+08	36	36	37	38	35	35	38	35	38	39	High	High	High	High	High	High	High	High	High	High	1		0
High	P48643	31	CCT5	T-complex protein 1 subunit epsilon OS=Homo sapiens OX=9606 GN=CCT5 PE=1 SV=1	0.936	0.970766	2.14543e+08	1.98088e+08	2.01769e+08	2.14555e+08	2.17986e+08	1.83119e+08	1.93685e+08	1.91688e+08	1.78317e+08	1.86358e+08	3.10225e+08	1.85109e+08	2.38566e+08	3.00199e+08	2.82584e+08	1.76936e+08	2.12545e+08	6.54068e+08	1.37009e+08	2.88107e+08	46	46	47	47	48	48	45	42	47	48	High	High	High	High	High	High	High	High	High	High	1	Met-loss+Acetyl [N-Term]	0
High	P40227	21	CCT6A	T-complex protein 1 subunit zeta OS=Homo sapiens OX=9606 GN=CCT6A PE=1 SV=3	0.924	0.952613	1.53177e+08	1.52715e+08	1.57638e+08	1.45439e+08	1.60974e+08	1.46573e+08	1.49107e+08	1.20898e+08	1.43839e+08	1.4259e+08	2.22257e+08	1.42841e+08	1.86145e+08	2.03908e+08	2.08843e+08	1.41554e+08	1.63914e+08	4.12018e+08	1.10539e+08	2.19639e+08	25	25	25	26	26	23	25	23	26	25	High	High	High	High	High	High	High	High	High	High	1		0
High	Q92526	3	CCT6B	T-complex protein 1 subunit zeta-2 OS=Homo sapiens OX=9606 GN=CCT6B PE=1 SV=5	1.11	0.902901	1.03864e+07	9.94479e+06	1.05421e+07	9.52663e+06	1.11235e+07	9.95569e+06	9.6572e+06	9.59808e+06	1.17707e+07	1.02268e+07	1.49261e+07	9.35317e+06	1.22913e+07	1.32815e+07	1.44489e+07	9.40548e+06	1.08061e+07	3.31672e+07	9.12242e+06	1.5426e+07	2	2	2	2	3	2	2	2	3	2	Peak Found	High	Peak Found	Peak Found	High	High	High	Peak Found	High	High	1		0
High	Q99832	28	CCT7	T-complex protein 1 subunit eta OS=Homo sapiens OX=9606 GN=CCT7 PE=1 SV=2	0.932	0.96612	2.24859e+08	2.28729e+08	2.26374e+08	2.28444e+08	2.41709e+08	2.1863e+08	2.22775e+08	1.73973e+08	2.04687e+08	2.07983e+08	3.26102e+08	2.13249e+08	2.67791e+08	3.19774e+08	3.12346e+08	2.11297e+08	2.44812e+08	5.9885e+08	1.57707e+08	3.20723e+08	39	38	40	41	41	41	38	37	40	41	High	High	High	High	High	High	High	High	High	High	1		0
High	P50990	35	CCT8	T-complex protein 1 subunit theta OS=Homo sapiens OX=9606 GN=CCT8 PE=1 SV=4	0.92	0.945826	2.76041e+08	2.87216e+08	2.79611e+08	2.83808e+08	3.06008e+08	2.6731e+08	2.76679e+08	2.49487e+08	2.64836e+08	2.6884e+08	3.99069e+08	2.68662e+08	3.30017e+08	3.97529e+08	3.96598e+08	2.5834e+08	3.0332e+08	8.58855e+08	2.04915e+08	4.13874e+08	43	43	44	44	45	44	45	42	44	45	High	High	High	High	High	High	High	High	High	High	1	Met-loss+Acetyl [N-Term]	0
High	P86790	9	CCZ1B	Vacuolar fusion protein CCZ1 homolog B OS=Homo sapiens OX=9606 GN=CCZ1B PE=1 SV=1	0.941	0.986597	2.46829e+06	2.21033e+06	2.27129e+06	3.14995e+06	2.38661e+06	2.38719e+06	2.99866e+06	2.83415e+06	2.23633e+06	2.35624e+06	3.5774e+06	2.05692e+06	2.66451e+06	4.41276e+06	3.1243e+06	2.31211e+06	3.2611e+06	9.62665e+06	1.74228e+06	3.63439e+06	7	7	7	8	7	7	8	7	6	7	High	Peak Found	High	High	High	High	High	High	High	High	1	Met-loss+Acetyl [N-Term]	0
High	Q6YHK3	24	CD109	CD109 antigen OS=Homo sapiens OX=9606 GN=CD109 PE=1 SV=2	1.263	0.375602	1.3934e+07	1.2261e+07	1.39376e+07	1.20672e+07	1.25452e+07	1.52852e+07	1.53195e+07	1.25121e+07	1.59219e+07	1.60946e+07	2.03753e+07	1.14418e+07	1.66074e+07	1.68795e+07	1.61972e+07	1.4738e+07	1.67716e+07	4.28114e+07	1.23021e+07	2.49551e+07	20	15	19	20	20	20	20	18	19	20	High	High	High	High	High	High	High	High	High	High	1		0
High	P48509	4	CD151	CD151 antigen OS=Homo sapiens OX=9606 GN=CD151 PE=1 SV=3	1.114	0.881975	1.93226e+07	1.46786e+07	1.34162e+07	1.56953e+07	1.47762e+07	1.61703e+07	1.54878e+07	1.89387e+07	2.41713e+07	1.494e+07	2.74958e+07	1.37536e+07	1.59197e+07	21962007	1.91107e+07	1.56593e+07	1.70659e+07	6.54441e+07	1.87568e+07	2.2888e+07	4	4	4	4	4	4	4	4	4	4	High	High	High	High	High	High	High	High	High	High	1		0
High	Q9NZQ7	1	CD274	Programmed cell death 1 ligand 1 OS=Homo sapiens OX=9606 GN=CD274 PE=1 SV=1	1.155	0.935776	193944	132242	153552	181749		290767	202384	209832	204533	170373	286713	123457	183193	256570		281100	219673	714846	159565	262324	1	1	1	1		1	1	1	1	1	Peak Found	Peak Found	Peak Found	Peak Found	Not Found	Peak Found	Peak Found	Peak Found	Peak Found	Peak Found	1		0.005
High	Q5ZPR3	5	CD276	CD276 antigen OS=Homo sapiens OX=9606 GN=CD276 PE=1 SV=1	1.13	0.839238	4.69103e+06	4.23331e+06	4.80508e+06	5.13253e+06	4.68954e+06	5.91418e+06	6.51556e+06	4.57621e+06	5.84858e+06	3.82632e+06	6.83593e+06	3.9548e+06	5.72213e+06	7.17429e+06	6.04809e+06	5.69102e+06	7.13819e+06	1.52789e+07	4.51264e+06	5.98129e+06	3	3	3	4	4	4	4	3	3	3	High	High	High	High	High	High	High	Peak Found	High	High	1		0
High	Q9Y5K6	14	CD2AP	CD2-associated protein OS=Homo sapiens OX=9606 GN=CD2AP PE=1 SV=1	0.835	0.606968	1.2828e+08	1.08578e+08	1.19649e+08	1.36845e+08	1.30679e+08	1.06101e+08	1.12725e+08	1.04327e+08	1.21269e+08	1.20926e+08	1.81332e+08	1.0391e+08	1.38997e+08	1.9164e+08	1.70022e+08	1.02358e+08	1.24953e+08	3.55475e+08	9.099e+07	1.84701e+08	13	13	13	11	13	12	12	15	14	11	High	High	High	High	High	High	High	High	High	High	1		0
High	O95400	4	CD2BP2	CD2 antigen cytoplasmic tail-binding protein 2 OS=Homo sapiens OX=9606 GN=CD2BP2 PE=1 SV=1	1.051	0.996655	1.08504e+06	675024	465621	513876	550896	409310	624252	837256	587480	617308	1.57186e+06	627301	553630	718215	705568	397399	690863	2.95151e+06	453470	942243	2	2	1	2	2	1	2	2	2	2	High	High	High	Peak Found	Peak Found	High	High	High	High	High	1		0
High	Q9NPF0	1	CD320	CD320 antigen OS=Homo sapiens OX=9606 GN=CD320 PE=1 SV=1																																	Not Found	Not Found	Not Found	Not Found	Not Found	High	Not Found	Not Found	Not Found	Not Found	1		0.01
High	O15446	3	CD3EAP	DNA-directed RNA polymerase I subunit RPA34 OS=Homo sapiens OX=9606 GN=CD3EAP PE=1 SV=1	0.884	0.931984	1.30935e+06	1.31359e+06	1.39604e+06	1.19076e+06	1.64998e+06	1.12465e+06	1.23007e+06	1.47769e+06	1.14047e+06	1.07024e+06	1.88216e+06	1.21734e+06	1.62275e+06	1.66605e+06	2.1796e+06	1.09265e+06	1.33201e+06	5.088e+06	891092	1654083	3	3	3	3	3	3	3	3	3	3	High	High	High	High	High	High	High	High	High	High	1		0
High	P16070	9	CD44	CD44 antigen OS=Homo sapiens OX=9606 GN=CD44 PE=1 SV=3	1.101	0.877723	8.59986e+07	8.81889e+07	7.09274e+07	8.51537e+07	9.47658e+07	9.02742e+07	9.47306e+07	1.05164e+08	9.28402e+07	8.95675e+07	1.23667e+08	8.22211e+07	8.3781e+07	1.19396e+08	1.22871e+08	8.74316e+07	1.03986e+08	361572235	7.19318e+07	1.37663e+08	14	14	14	14	13	14	14	12	14	13	High	High	High	High	High	High	High	High	High	High	1		0
High	Q08722	3	CD47	Leukocyte surface antigen CD47 OS=Homo sapiens OX=9606 GN=CD47 PE=1 SV=1	1.077	0.950389	8.36407e+06	7.98497e+06	6.67533e+06	6.98288e+06	7.39446e+06	8.51307e+06	7.58841e+06	6.13072e+06	1.03652e+07	7.26196e+06	1.19994e+07	7.41857e+06	7.81394e+06	9.74535e+06	9622198	8.26081e+06	8.28711e+06	2.12208e+07	8.02558e+06	1.11877e+07	3	3	3	3	3	3	3	3	3	3	High	High	High	High	High	High	High	High	High	High	1		0
High	P19256	1	CD58	Lymphocyte function-associated antigen 3 OS=Homo sapiens OX=9606 GN=CD58 PE=1 SV=1	1.183	0.817557	739571	677451	785263	559339	785342	768108	928996	699780	988337	785732	1.08714e+06	625703	940744	788514	1.00197e+06	743250	1.02526e+06	2423558	766177	1208375	1	1	1	1	1	1	1	1	1	1	High	Peak Found	High	High	High	High	High	High	Peak Found	High	1		0.004
High	P13987	4	CD59	CD59 glycoprotein OS=Homo sapiens OX=9606 GN=CD59 PE=1 SV=1	1.257	0.291742	5.33475e+07	4.73801e+07	5.44389e+07	3.99856e+07	4.00592e+07	5.93645e+07	4.64001e+07	5.07478e+07	7.37903e+07	6.61494e+07	7.62385e+07	4.43431e+07	6.40659e+07	5.58465e+07	5.15001e+07	5.75187e+07	5.11409e+07	1.76935e+08	5.62472e+07	1.01223e+08	6	6	6	6	6	6	6	6	6	6	High	High	High	High	High	High	High	High	High	High	1		0
High	P08962	4	CD63	CD63 antigen OS=Homo sapiens OX=9606 GN=CD63 PE=1 SV=2	1.199	0.58913	7.76007e+06	5.52508e+06	6.54278e+06	6.56624e+06	7.6042e+06	6.82682e+06	5.11134e+06	1.52185e+07	1.90626e+07	6.70485e+06	1.12392e+07	5.1938e+06	7.81572e+06	9.25633e+06	9.7594e+06	6.60546e+06	5.66895e+06	5.11616e+07	1.47499e+07	1.0283e+07	4	4	4	5	4	4	4	5	5	5	High	High	High	High	High	High	High	High	High	High	1		0
High	P34810	1	CD68	Macrosialin OS=Homo sapiens OX=9606 GN=CD68 PE=1 SV=2	1.251	0.677197	425188	817441	751614		833609	472969	698682		379975	726161	622696	755692	886982		1.0956e+06	459882	755134		297635	1.11646e+06	2	2	2		2	1	2		1	2	Peak Found	Peak Found	Peak Found	Not Found	Peak Found	High	Peak Found	Not Found	High	High	1		0
High	P60033	4	CD81	CD81 antigen OS=Homo sapiens OX=9606 GN=CD81 PE=1 SV=1	1.049	0.976455	6.26653e+06	6.56076e+06	6.28732e+06	5.52497e+06	5.41557e+06	7.76591e+06	7.58562e+06	4.87368e+06	6.36774e+06	6.54685e+06	9.03553e+06	6.11746e+06	7.43646e+06	7.67927e+06	7.0791e+06	7.40674e+06	8.33245e+06	1.69565e+07	4.93504e+06	1.00532e+07	4	4	4	4	4	4	4	3	4	4	High	High	High	High	High	High	High	High	High	High	1		0
High	P27701	6	CD82	CD82 antigen OS=Homo sapiens OX=9606 GN=CD82 PE=1 SV=1	1.579	0.00411327	2.41991e+07	1.59273e+07	1.45816e+07	1.3147e+07	1.17714e+07	2.48087e+07	1.66444e+07	1.84075e+07	3.73018e+07	1.75379e+07	3.49681e+07	1.50564e+07	1.71865e+07	1.84405e+07	1.52595e+07	2.38133e+07	1.82952e+07	6.26254e+07	2.85738e+07	2.68728e+07	8	8	8	8	8	8	8	9	8	8	High	High	High	High	High	High	High	High	High	High	1		0
High	P21926	4	CD9	CD9 antigen OS=Homo sapiens OX=9606 GN=CD9 PE=1 SV=4	1.035	0.995561	1.97764e+07	1.9572e+07	1.94651e+07	1.41759e+07	1.74858e+07	1.79384e+07	1.70777e+07	1.36918e+07	2.68505e+07	2.08701e+07	2.87954e+07	1.81541e+07	2.30853e+07	1.98095e+07	2.28444e+07	1.73899e+07	1.85683e+07	4.7293e+07	2.07959e+07	3.25106e+07	4	3	3	4	3	3	3	3	3	4	High	High	High	High	High	High	High	High	High	High	1		0
High	P14209	2	CD99	CD99 antigen OS=Homo sapiens OX=9606 GN=CD99 PE=1 SV=1	0.858	0.853801	2.33538e+06	853568	1.95881e+06	1.91137e+06	2.14721e+06	609893	1.84292e+06	7.03391e+06	1.63703e+06	2.0469e+06	3.34568e+06	820472	2.29351e+06	2.69575e+06	2.78478e+06	588286	2.05303e+06	2.40942e+07	1.23415e+06	3.13087e+06	1	1	1	1	1	1	1	2	1	1	High	Peak Found	High	High	High	Peak Found	High	High	High	High	1		0
High	O75794	7	CDC123	Cell division cycle protein 123 homolog OS=Homo sapiens OX=9606 GN=CDC123 PE=1 SV=1	1.09	0.93119	1.97519e+06	1.98288e+06	1.76061e+06	1.82956e+06	2.14887e+06	2.40844e+06	2.63914e+06	1.7246e+06	2.0626e+06	2.01018e+06	2.91053e+06	1.84717e+06	2.09924e+06	2.57932e+06	2.7883e+06	2.33095e+06	2.86822e+06	5.92065e+06	1.60264e+06	3.10429e+06	4	3	3	3	4	4	4	3	4	4	High	High	High	High	High	High	High	High	High	High	1		0
High	Q13042	7	CDC16	Cell division cycle protein 16 homolog OS=Homo sapiens OX=9606 GN=CDC16 PE=1 SV=2	0.853	0.803143	2.22031e+06	2.47256e+06	2.35344e+06	3.12651e+06	2.64091e+06	2.32939e+06	2.27629e+06	1.90201e+06	2.12061e+06	1.73515e+06	3.22208e+06	2.3032e+06	2.77221e+06	4.39146e+06	3.45312e+06	2.23994e+06	2.4848e+06	6.4094e+06	1.65273e+06	2.65811e+06	6	6	6	7	6	6	6	7	5	5	High	High	High	High	High	High	High	High	High	High	1		0
High	Q12834	4	CDC20	Cell division cycle protein 20 homolog OS=Homo sapiens OX=9606 GN=CDC20 PE=1 SV=2	1.051	0.996655	1.08444e+06	194226	440869	1.35346e+06		721553		501713	606699	171965	1.54843e+06	185406	517726	1.89352e+06		689515		1.68183e+06	464256	266830	3	1	2	3		2		2	2	1	High	Peak Found	Peak Found	High	Not Found	High	Not Found	Peak Found	Peak Found	Peak Found	1	Met-loss+Acetyl [N-Term]	0
High	Q9UJX2	6	CDC23	Cell division cycle protein 23 homolog OS=Homo sapiens OX=9606 GN=CDC23 PE=1 SV=3	0.984	1	1.38742e+06	1.21406e+06	1.04086e+06	1.70361e+06	1.04028e+06	849239	1.30765e+06	1.03753e+06	767809	1.3155e+06	2.01648e+06	1.139e+06	1222316	2.38236e+06	1.34256e+06	805637	1.44472e+06	3.57536e+06	594282	2.00548e+06	6	5	4	5	4	3	5	4	3	6	High	High	High	High	High	High	High	High	High	High	1	Met-loss+Acetyl [N-Term]	0
High	P30260	10	CDC27	Cell division cycle protein 27 homolog OS=Homo sapiens OX=9606 GN=CDC27 PE=1 SV=2	0.968	0.998787	7.11717e+06	5.16212e+06	8.29919e+06	6.61403e+06	4.47303e+06	5.89422e+06	4.58875e+06	5.56167e+06	7.15001e+06	7.72747e+06	1.02966e+07	4.92462e+06	9.76941e+06	9.31384e+06	5.80837e+06	5.69426e+06	5.05887e+06	1.90224e+07	5.45075e+06	1.18475e+07	8	7	7	7	7	8	7	7	8	6	High	High	High	High	High	High	High	High	High	High	1		0
High	P49427	2	CDC34	Ubiquitin-conjugating enzyme E2 R1 OS=Homo sapiens OX=9606 GN=CDC34 PE=1 SV=2	1.131	0.938179	723331	553206	459569	621890	433307	648610	389203	617210	107403	1.10485e+06	1.04034e+06	517026	538254	869825	567459	622237	424796	2.01485e+06	83179.9	1.68797e+06	2	2	1	2	2	2	1	1	1	2	Peak Found	High	High	High	High	Peak Found	High	High	Peak Found	High	1		0
High	Q16543	11	CDC37	Hsp90 co-chaperone Cdc37 OS=Homo sapiens OX=9606 GN=CDC37 PE=1 SV=1	0.986	1	5.19889e+07	4.30669e+07	4.48347e+07	4.37903e+07	4.11068e+07	4.12779e+07	4.4365e+07	4.23043e+07	4.52748e+07	4.60661e+07	7.48075e+07	4.04111e+07	5.3057e+07	6.12194e+07	5.35199e+07	3.98728e+07	4.862e+07	1.45069e+08	3.49075e+07	7.1199e+07	15	14	15	14	15	13	15	14	15	15	High	High	High	High	High	High	High	High	High	High	1		0
High	P60953	9	CDC42	Cell division control protein 42 homolog OS=Homo sapiens OX=9606 GN=CDC42 PE=1 SV=2	1.135	0.769998	5.60165e+07	4.92035e+07	5.12945e+07	5.36348e+07	4.81784e+07	5.60133e+07	5.46423e+07	5.50405e+07	5.87633e+07	5.57716e+07	8.07416e+07	4.6042e+07	6.11206e+07	7.4751e+07	6.2195e+07	5.41025e+07	6.00711e+07	1.90763e+08	4.514e+07	8.63908e+07	10	9	9	9	9	9	10	10	9	10	High	High	High	High	High	High	High	High	High	High	1		0
High	Q9Y5S2	13	CDC42BPB	Serine/threonine-protein kinase MRCK beta OS=Homo sapiens OX=9606 GN=CDC42BPB PE=1 SV=2	1.062	0.953793	4.61391e+06	4.38561e+06	5.20814e+06	3.47388e+06	4.78365e+06	4.84681e+06	4.73988e+06	3.65486e+06	4.92229e+06	4.58707e+06	6.73871e+06	4.08288e+06	6.16159e+06	4.88827e+06	6.17672e+06	4.66207e+06	5.23013e+06	1.24724e+07	3.82014e+06	7.04284e+06	9	8	9	7	8	9	8	9	8	8	High	High	High	High	High	High	High	High	High	High	1		0
High	Q6DT37	2	CDC42BPG	Serine/threonine-protein kinase MRCK gamma OS=Homo sapiens OX=9606 GN=CDC42BPG PE=1 SV=2																																	Not Found	Not Found	Not Found	Not Found	Not Found	High	Not Found	Not Found	High	High	1		0.002
High	Q00587	2	CDC42EP1	Cdc42 effector protein 1 OS=Homo sapiens OX=9606 GN=CDC42EP1 PE=1 SV=1	0.903	0.955907	1.63461e+06	1.75256e+06	2.04274e+06	1.61107e+06	1.83526e+06	1.60472e+06	1.53755e+06	1.86005e+06	1.78813e+06	1.84128e+06	2.32453e+06	1.63133e+06	2.35803e+06	2.23976e+06	2.42858e+06	1.55605e+06	1.66838e+06	6.32188e+06	1.39296e+06	2.86102e+06	2	2	2	2	2	2	2	2	2	2	High	High	Peak Found	Peak Found	Peak Found	High	Peak Found	Peak Found	Peak Found	Peak Found	1		0.001
High	Q9NRR3	1	CDC42SE2	CDC42 small effector protein 2 OS=Homo sapiens OX=9606 GN=CDC42SE2 PE=1 SV=1	0.01	2.30261e-16	264683			327716	374361			296557			386500			461811	492992			1.03908e+06			1			1	1			1			High	Not Found	Not Found	Peak Found	Peak Found	Not Found	Not Found	High	Not Found	Not Found	1		0.002
High	Q99459	17	CDC5L	Cell division cycle 5-like protein OS=Homo sapiens OX=9606 GN=CDC5L PE=1 SV=2	0.951	0.986496	2.13052e+07	1.80687e+07	1.73849e+07	2.01055e+07	1.77289e+07	1.82698e+07	1.79627e+07	2.01984e+07	1.555e+07	1.72566e+07	3.07318e+07	1.71276e+07	2.05128e+07	2.83191e+07	2.30128e+07	1.76301e+07	1.98629e+07	6.93422e+07	1.19452e+07	2.64832e+07	16	15	14	13	13	14	14	15	12	14	High	High	High	High	High	High	High	High	High	High	1		0
High	Q6P1J9	14	CDC73	Parafibromin OS=Homo sapiens OX=9606 GN=CDC73 PE=1 SV=1	0.943	0.988569	5.7235e+06	6.03869e+06	5.48093e+06	7.48145e+06	5.92608e+06	5.65328e+06	5.2717e+06	6.03068e+06	9.05655e+06	6.84325e+06	8.21015e+06	5.62502e+06	6.38447e+06	1.043e+07	7774847	5.46924e+06	5.74708e+06	2.07496e+07	6.99654e+06	1.05892e+07	10	10	9	13	10	9	10	11	13	12	High	High	High	High	High	High	High	High	High	High	1	Met-loss+Acetyl [N-Term]	0
High	Q9H5V8	15	CDCP1	CUB domain-containing protein 1 OS=Homo sapiens OX=9606 GN=CDCP1 PE=1 SV=3	1.203	0.469043	2.9982e+07	3.7604e+07	3.46828e+07	3.65236e+07	4.69523e+07	4.34901e+07	3.53356e+07	2.80347e+07	3.54346e+07	3.29106e+07	4.28773e+07	3.50089e+07	4.02397e+07	5.08536e+07	6.1797e+07	4.21299e+07	3.83982e+07	9.58553e+07	2.75412e+07	5.10668e+07	13	12	12	11	12	13	13	12	14	14	High	High	High	High	High	High	High	High	High	High	1		0
High	P12830	20	CDH1	Cadherin-1 OS=Homo sapiens OX=9606 GN=CDH1 PE=1 SV=3	1.036	0.991508	3.21474e+07	3.0818e+07	3.28136e+07	2.57876e+07	3.00021e+07	3.6544e+07	3.62454e+07	2.67187e+07	3.41111e+07	3.44934e+07	4.66415e+07	2.87931e+07	3.88316e+07	3.6098e+07	3.89385e+07	3.53155e+07	3.96936e+07	9.14776e+07	2.62731e+07	5.32488e+07	21	22	22	22	21	24	23	21	23	22	High	High	High	High	High	High	High	High	High	High	1		0
High	P55290	2	CDH13	Cadherin-13 OS=Homo sapiens OX=9606 GN=CDH13 PE=1 SV=1	1.889	0.00748295	379116	186636		323240	144821	352534	323975	297574	365473	341072	555123	173867		445421	185755	338621	352596	1.01356e+06	278616	543671	1	1		1	1	1	1	1	1	1	Peak Found	Peak Found	Not Found	Peak Found	Peak Found	Peak Found	Peak Found	High	High	Peak Found	1		0.001
High	P22223	11	CDH3	Cadherin-3 OS=Homo sapiens OX=9606 GN=CDH3 PE=1 SV=2	1.058	0.974019	1.16004e+07	9.47307e+06	9.15704e+06	7.9485e+06	8.4531e+06	9.37831e+06	9.26878e+06	8.1223e+06	9.36005e+06	9.17357e+06	1.68199e+07	8.81237e+06	1.07943e+07	1.11446e+07	1.09391e+07	9.05549e+06	1.01832e+07	2.78964e+07	7.26484e+06	1.41114e+07	11	10	11	11	10	11	11	10	10	11	High	High	High	High	High	High	High	High	High	High	1		0
High	O14735	2	CDIPT	CDP-diacylglycerol--inositol 3-phosphatidyltransferase OS=Homo sapiens OX=9606 GN=CDIPT PE=1 SV=1	1.184	0.853801	451148	309096	525258	584297	513602	515867	607461	917312	760739	731328	661252	286488	626231	819881	670356	499424	657344	3.18708e+06	591120	1.13194e+06	2	2	2	2	2	2	2	2	2	2	Peak Found	Peak Found	High	High	High	Peak Found	Peak Found	High	High	High	1		0
High	P06493	13	CDK1	Cyclin-dependent kinase 1 OS=Homo sapiens OX=9606 GN=CDK1 PE=1 SV=3	0.95	0.981281	1.75581e+07	1.05142e+07	1.1586e+07	2.21034e+07	1.11385e+07	1.12391e+07	1.31445e+07	1.29074e+07	8.23611e+06	1.17266e+07	2.5542e+07	9.76225e+06	1.36638e+07	3.10411e+07	1.44839e+07	1.08377e+07	1.44147e+07	4.43621e+07	6.38825e+06	1.80308e+07	13	13	13	14	15	13	13	13	11	13	High	High	High	High	High	High	High	High	High	High	1		0
High	Q9UQ88	11	CDK11A	Cyclin-dependent kinase 11A OS=Homo sapiens OX=9606 GN=CDK11A PE=1 SV=4	0.835	0.716511	5.86437e+06	4.62762e+06	5.90406e+06	5.84227e+06	3.67658e+06	3.65667e+06	4.78573e+06	5.55484e+06	4.08789e+06	4.33374e+06	8.53729e+06	4.29571e+06	6.9761e+06	8.2142e+06	4.80158e+06	3.53335e+06	5.24304e+06	1.89086e+07	3.1777e+06	6.67827e+06	11	9	11	11	10	11	11	10	11	11	High	High	High	High	High	High	High	High	High	High	1		0
High	Q9NYV4	1	CDK12	Cyclin-dependent kinase 12 OS=Homo sapiens OX=9606 GN=CDK12 PE=1 SV=2	0.639	0.434509	123194	108323	98658.2	121141	97284.8	57825	62147	146850		107489	175864	101581	120307	170655	125486	55879.2	68884.2	504362		164309	1	1	1	1	1	1	1	1		1	High	Peak Found	Peak Found	Peak Found	Peak Found	Peak Found	Peak Found	Peak Found	Not Found	Peak Found	1		0
High	Q14004	1	CDK13	Cyclin-dependent kinase 13 OS=Homo sapiens OX=9606 GN=CDK13 PE=1 SV=2																																	Not Found	Not Found	Not Found	Not Found	Not Found	Not Found	Not Found	Not Found	Not Found	Not Found	1		0
High	Q00537	1	CDK17	Cyclin-dependent kinase 17 OS=Homo sapiens OX=9606 GN=CDK17 PE=1 SV=2	0.912	0.971279	273161	254491	246565	326661	203584	230329	217702	297324	249216	226020	401711	235150	295406	460827	260091	222715	240253	1.02353e+06	193232	347836	1	1	1	1	1	1	1	1	1	1	Peak Found	Peak Found	Peak Found	Peak Found	Peak Found	Peak Found	Peak Found	Peak Found	Peak Found	Peak Found	1		0
High	Q07002	2	CDK18	Cyclin-dependent kinase 18 OS=Homo sapiens OX=9606 GN=CDK18 PE=1 SV=4	1.031	0.998787	926707	1.36097e+06	1.44072e+06	1.18615e+06	1.12834e+06	1.60923e+06	1.19796e+06	1.09657e+06	1.09362e+06	1.33119e+06	1.33867e+06	1.26271e+06	1689420	1.65623e+06	1.46614e+06	1.56031e+06	1.31328e+06	3.77663e+06	848789	2.05515e+06	2	2	2	2	2	2	2	2	2	2	High	Peak Found	High	Peak Found	Peak Found	Peak Found	High	Peak Found	Peak Found	High	1		0
High	P24941	4	CDK2	Cyclin-dependent kinase 2 OS=Homo sapiens OX=9606 GN=CDK2 PE=1 SV=2	1.025	0.998787	1.75157e+06	1.90259e+06	1.88629e+06	2.54858e+06	1.7993e+06	2.07695e+06	1.92487e+06	1.47003e+06	1.62264e+06	1.87837e+06	2.56978e+06	1.7665e+06	2.26713e+06	3.5672e+06	2.31583e+06	1.99752e+06	2.11439e+06	4.99304e+06	1.25014e+06	2918662	2	3	3	3	3	3	3	3	2	3	High	High	High	High	High	High	High	High	High	High	1		0
High	O14519	1	CDK2AP1	Cyclin-dependent kinase 2-associated protein 1 OS=Homo sapiens OX=9606 GN=CDK2AP1 PE=1 SV=1	0.01	2.30261e-16	66760.8			66320.2	31348.5			143715			97318.5			93330.6	40700.9			495711			1			1	1			1			Peak Found	Not Found	Not Found	Peak Found	Peak Found	Not Found	Not Found	High	Not Found	Not Found	1		0.002
High	P11802	2	CDK4	Cyclin-dependent kinase 4 OS=Homo sapiens OX=9606 GN=CDK4 PE=1 SV=2	1.386	0.529873	207790	187581	147034	270049	124235	293985	256289	259297	269543	203810	296903	173724	169733	376423	164523	285927	277690	909079	210836	314905	1	1	1	1	1	1	1	1	1	1	Peak Found	Peak Found	Peak Found	Peak Found	Peak Found	Peak Found	Peak Found	Peak Found	Peak Found	Peak Found	1		0
High	Q00535	3	CDK5	Cyclin-dependent-like kinase 5 OS=Homo sapiens OX=9606 GN=CDK5 PE=1 SV=3	0.994	1	368149	421055	475988	404026	443570	419008	405642	396653	428469	473415	531533	393022	570249	557802	576167	399074	444843	1.37032e+06	329513	736000	2	2	2	2	2	2	2	2	2	2	High	Peak Found	High	High	High	High	High	High	High	High	1		0
High	Q96SZ6	2	CDK5RAP1	Mitochondrial tRNA methylthiotransferase CDK5RAP1 OS=Homo sapiens OX=9606 GN=CDK5RAP1 PE=1 SV=2	1.013	0.998787	8.17855e+06	6.92114e+06	6.48961e+06	7.78404e+06	9.20941e+06	8.60329e+06	8.05618e+06	3.02695e+06	1.14786e+07	6.50813e+06	1.18184e+07	6.41651e+06	7.70481e+06	1.08687e+07	1.17539e+07	8.35106e+06	8.86597e+06	1.07013e+07	8.82962e+06	9.98347e+06	2	2	2	2	2	2	2	2	2	2	High	High	High	High	High	Peak Found	Peak Found	Peak Found	High	High	1		0
High	Q96JB5	16	CDK5RAP3	CDK5 regulatory subunit-associated protein 3 OS=Homo sapiens OX=9606 GN=CDK5RAP3 PE=1 SV=2	0.948	0.994413	6.63584e+06	7.14814e+06	5.55711e+06	5.32636e+06	5.27705e+06	6.19111e+06	6.83174e+06	5.90215e+06	6.56431e+06	5.2748e+06	9.62372e+06	6.67352e+06	6.56148e+06	7.46106e+06	6.85271e+06	5.98123e+06	7.5231e+06	2.04502e+07	5.03619e+06	8.11846e+06	13	13	14	11	13	13	14	13	11	14	High	High	High	High	High	High	High	High	High	High	1		0
High	Q00534	9	CDK6	Cyclin-dependent kinase 6 OS=Homo sapiens OX=9606 GN=CDK6 PE=1 SV=1	1.02	0.998787	2.07367e+06	1.72939e+06	2.6015e+06	3.40939e+06	1.90352e+06	3.20092e+06	2.67247e+06	3.04038e+06	2.56423e+06	2.29651e+06	3.00519e+06	1.60658e+06	3.07717e+06	4.7653e+06	2.47302e+06	3.08393e+06	2.9186e+06	1.03449e+07	1.98265e+06	3.54698e+06	5	5	7	6	6	8	7	7	7	6	High	High	High	High	High	High	High	High	High	High	1		0
High	P50613	6	CDK7	Cyclin-dependent kinase 7 OS=Homo sapiens OX=9606 GN=CDK7 PE=1 SV=1	1.048	0.975319	3.312e+06	2.36577e+06	2.7826e+06	2.96492e+06	1.97848e+06	2.99964e+06	3.46709e+06	4.20042e+06	2.18763e+06	2.6713e+06	4.7771e+06	2.20073e+06	3.27772e+06	4.14298e+06	2.54807e+06	2.8964e+06	3.82832e+06	1.47228e+07	1.68896e+06	4.0944e+06	6	6	6	5	5	6	6	6	5	6	High	Peak Found	Peak Found	High	High	High	Peak Found	High	Peak Found	High	1		0
High	P50750	7	CDK9	Cyclin-dependent kinase 9 OS=Homo sapiens OX=9606 GN=CDK9 PE=1 SV=3	0.947	0.995577	2.16147e+06	1.90303e+06	1.9644e+06	2.41228e+06	1.78481e+06	1.8891e+06	1.95292e+06	2.19306e+06	1.84118e+06	1.98956e+06	3.09858e+06	1.77619e+06	2.30698e+06	3.37326e+06	2.34108e+06	1.82955e+06	2.12844e+06	7.57487e+06	1.43034e+06	3.06654e+06	7	7	7	7	6	7	7	7	7	7	High	High	High	High	High	High	High	High	High	High	1		0
High	Q5VV42	5	CDKAL1	Threonylcarbamoyladenosine tRNA methylthiotransferase OS=Homo sapiens OX=9606 GN=CDKAL1 PE=1 SV=1	1.047	0.998787	632770	647141	803219	910553	846976	492212	762219	651413	621188	418664	923014	607400	948079	1.27768e+06	1.09761e+06	465804	845142	2.17817e+06	481281	643320	3	3	3	3	3	2	2	2	2	2	High	Peak Found	Peak Found	High	High	Peak Found	High	High	High	Peak Found	1		0
High	P38936	1	CDKN1A	Cyclin-dependent kinase inhibitor 1 OS=Homo sapiens OX=9606 GN=CDKN1A PE=1 SV=3	1	1	37538.8							130248			53111.5							445572			1							1			Peak Found	Not Found	Not Found	Not Found	Not Found	Not Found	Not Found	High	Not Found	Not Found	1		0.001
High	P42771	1	CDKN2A	Cyclin-dependent kinase inhibitor 2A OS=Homo sapiens OX=9606 GN=CDKN2A PE=1 SV=2	0.907	0.989083	137137	61855	96425.6	49495.9	83411.1		75689.7	187237		87511.3	196107	57861.6	113589	68605.8	109308		83953.8	653452		132952	1	1	1	1	1		1	1		1	High	Peak Found	Peak Found	Peak Found	Peak Found	Not Found	Peak Found	High	Not Found	Peak Found	1		0.008
High	Q9NXV6	9	CDKN2AIP	CDKN2A-interacting protein OS=Homo sapiens OX=9606 GN=CDKN2AIP PE=1 SV=3	1.072	0.9769	1.3263e+06	955888	1.21899e+06	691396	616424	748052	533352	1.12586e+06	880195	1.32458e+06	1.89948e+06	904998	1.44325e+06	965082	794570	720531	586729	3.85778e+06	676633	2.04119e+06	5	5	5	4	3	4	3	5	4	5	High	High	High	High	High	High	High	High	High	High	1	Met-loss+Acetyl [N-Term]	0
High	Q92903	1	CDS1	Phosphatidate cytidylyltransferase 1 OS=Homo sapiens OX=9606 GN=CDS1 PE=1 SV=2	1.136	0.938179	243832	297412	254396	198920	223817	327058	290647	225953	406874	273330	353500	277053	308647	273323	289715	312497	315324	774886	312214	431804	1	1	1	1	1	1	1	1	1	1	High	Peak Found	High	Peak Found	High	High	High	High	High	High	1		0.003
High	O95674	4	CDS2	Phosphatidate cytidylyltransferase 2 OS=Homo sapiens OX=9606 GN=CDS2 PE=1 SV=1	1.111	0.912532	982192	934399	947927	723136	1.185e+06	1.537e+06	1.00466e+06	1.47164e+06	1.18122e+06	995902	1.41602e+06	878129	1.11691e+06	1.01915e+06	1.54359e+06	1.48877e+06	1.10498e+06	5.07579e+06	912976	1.52613e+06	3	3	3	3	4	4	3	4	3	3	High	High	High	High	High	High	High	High	High	High	1		0
High	Q15517	3	CDSN	Corneodesmosin OS=Homo sapiens OX=9606 GN=CDSN PE=1 SV=3	0.78	0.691888	542325	420916	413941	598258	489667	301088	382006	553936	315977	357378	781712	390488	490359	835915	625331	292368	420489	1.96086e+06	242863	547298	1	1	1	2	1	1	1	2	1	1	Peak Found	Peak Found	Peak Found	Peak Found	Peak Found	Peak Found	Peak Found	Peak Found	Peak Found	Peak Found	1		0
High	Q9UKY7	8	CDV3	Protein CDV3 homolog OS=Homo sapiens OX=9606 GN=CDV3 PE=1 SV=1	0.811	0.745762	1.78648e+06	1.40736e+06	1.71434e+06	689982	943364	1.10174e+06	762500	1.62796e+07	1.50404e+06	265420	2.5567e+06	1.31957e+06	2.0001e+06	964011	1.2268e+06	1.06943e+06	831304	5.64103e+07	1.15421e+06	408645	4	3	3	2	2	3	2	8	4	1	High	High	High	Peak Found	High	High	Peak Found	High	High	Peak Found	1		0
High	Q9Y232	1	CDYL	Chromodomain Y-like protein OS=Homo sapiens OX=9606 GN=CDYL PE=1 SV=2	0.724	0.613343	126995			199000	149265		123828	143985			180367			276915	192009		136235	504416			1			1	1		1	1			Peak Found	Not Found	Not Found	Peak Found	Peak Found	Not Found	Peak Found	Peak Found	Not Found	Not Found	1		0
High	Q03701	18	CEBPZ	CCAAT/enhancer-binding protein zeta OS=Homo sapiens OX=9606 GN=CEBPZ PE=1 SV=3	0.825	0.671152	7.29502e+06	8.45469e+06	6.71623e+06	8.83063e+06	9.47987e+06	6.75097e+06	7.31867e+06	6.04295e+06	5.65567e+06	5.51966e+06	1.05516e+07	7.9602e+06	7.93484e+06	1.23991e+07	1.23008e+07	6514083	8.06152e+06	2.06028e+07	4.33249e+06	8.49939e+06	17	17	17	17	18	16	16	16	13	15	High	High	High	High	High	High	High	High	High	High	1		0
High	Q92879	7	CELF1	CUGBP Elav-like family member 1 OS=Homo sapiens OX=9606 GN=CELF1 PE=1 SV=2	0.914	0.952613	5.57206e+06	5.13873e+06	5.55394e+06	6.86817e+06	4.92625e+06	5.08859e+06	5.52969e+06	6.64104e+06	3.22081e+06	5.5674e+06	8.11718e+06	4.76766e+06	6.60971e+06	9.62416e+06	6.36898e+06	4.914e+06	6.04941e+06	2.2863e+07	2.49823e+06	8.5982e+06	7	6	8	7	7	7	8	7	6	8	High	High	High	High	High	High	High	High	High	High	1		0
High	O95319	2	CELF2	CUGBP Elav-like family member 2 OS=Homo sapiens OX=9606 GN=CELF2 PE=1 SV=1	0.01	2.30261e-16	1.33265e+06	1.09853e+06	1.46005e+06					1.03394e+06			1.92332e+06	1.03628e+06	1.70368e+06					3.59503e+06			1	1	1					1			High	Peak Found	Peak Found	Not Found	Not Found	Not Found	Not Found	Peak Found	Not Found	Not Found	1		0
High	Q9UHN6	6	CEMIP2	Cell surface hyaluronidase OS=Homo sapiens OX=9606 GN=CEMIP2 PE=1 SV=1	1.196	0.809136	789098	728468	658152	570089	392497	547621	717459	958325	780550	705845	1.1505e+06	676893	776442	799823	513545	531099	786154	3.29862e+06	604062	1.08671e+06	4	4	4	3	3	3	4	4	3	4	High	Peak Found	Peak Found	High	High	High	High	High	High	High	1		0
High	Q5SW79	4	CEP170	Centrosomal protein of 170 kDa OS=Homo sapiens OX=9606 GN=CEP170 PE=1 SV=1	0.957	0.992594	1.22208e+07	1.1091e+07	1.28461e+07	1.0865e+07	9.53146e+06	1.2303e+07	1.12181e+07	1.84606e+07	1.59156e+07	1.24461e+07	1.74923e+07	1.03481e+07	1.49834e+07	1.51705e+07	1.25563e+07	1.18737e+07	1.22211e+07	6.06614e+07	1.23451e+07	1.9388e+07	2	2	2	2	2	2	3	4	3	3	High	High	High	High	High	Peak Found	High	High	High	High	1		0
High	Q9Y4F5	1	CEP170B	Centrosomal protein of 170 kDa protein B OS=Homo sapiens OX=9606 GN=CEP170B PE=1 SV=4	100	2.30261e-16	82025.1						111142	126868		66747.8	121080						120366	434571		102761	1						1	1		1	Peak Found	Not Found	Not Found	Not Found	Not Found	Not Found	Peak Found	High	Not Found	Peak Found	1		0.007
High	Q5VT06	2	CEP350	Centrosome-associated protein 350 OS=Homo sapiens OX=9606 GN=CEP350 PE=1 SV=1	0.704	0.40307	600927	441329	389438	523811	449959	310900	331792	232669	332756	291180	854788	424118	453656	736542	584754	299850	368916	791492	249774	445029	1	1	1	1	1	1	1	1	1	1	Peak Found	Peak Found	Peak Found	Peak Found	High	Peak Found	Peak Found	Peak Found	Peak Found	Peak Found	1		0.007
High	Q9BYV8	2	CEP41	Centrosomal protein of 41 kDa OS=Homo sapiens OX=9606 GN=CEP41 PE=1 SV=1	0.62	0.24644	218714	159219	141006	167924	74818.8	98725.1		139430	110589	161946	315554	152668	166469	237445	96757.6	95278.5		477848	84088.5	247923	1	1	1	1	1	1		1	1	1	High	Peak Found	Peak Found	Peak Found	Peak Found	Peak Found	Not Found	High	Peak Found	Peak Found	1		0
High	Q53EZ4	2	CEP55	Centrosomal protein of 55 kDa OS=Homo sapiens OX=9606 GN=CEP55 PE=1 SV=3	1.121	0.97117	299040	97218.1	100877	91484.3		124874	164831	230956	123569	141150	432282	91666.2	117697	128789		117539	183860	800870	95702.5	214776	2	1	1	1		1	2	2	1	2	High	Peak Found	Peak Found	Peak Found	Not Found	Peak Found	Peak Found	High	Peak Found	Peak Found	1		0
High	Q9Y6K0	4	CEPT1	Choline/ethanolaminephosphotransferase 1 OS=Homo sapiens OX=9606 GN=CEPT1 PE=1 SV=1	0.934	0.975319	3.11418e+06	1.38029e+06	3.76489e+06	3.60867e+06	4.19518e+06	3.02692e+06	1.33819e+06	1.40798e+06	1.78728e+06	1.28654e+06	4.53667e+06	1.29775e+06	4.43311e+06	5.07937e+06	5.48506e+06	2.91239e+06	1.49368e+06	4.78245e+06	1.38428e+06	1.95556e+06	3	2	3	2	3	3	2	2	2	2	High	Peak Found	Peak Found	Peak Found	Peak Found	High	High	High	High	High	1		0
High	Q96G23	2	CERS2	Ceramide synthase 2 OS=Homo sapiens OX=9606 GN=CERS2 PE=1 SV=1	1.051	0.966684	4.66027e+06	4.69851e+06	4.84184e+06	4.42978e+06	4.34179e+06	4.56904e+06	4.23859e+06	5.55045e+06	5.85936e+06	5.13077e+06	6.65911e+06	4.35858e+06	5.59916e+06	6.17678e+06	5.74595e+06	4.43786e+06	4.59515e+06	19180459	4.57658e+06	7.94657e+06	2	2	2	2	2	2	2	2	2	2	High	High	High	High	High	High	High	High	High	High	1		0
High	Q8IU89	2	CERS3	Ceramide synthase 3 OS=Homo sapiens OX=9606 GN=CERS3 PE=1 SV=2	1.072	0.971317	1.03969e+06	1.16736e+06	1.13563e+06	751889	1.13986e+06	1.24499e+06	1.26992e+06	787587	1.35893e+06	1.19145e+06	1.50411e+06	1.08272e+06	1.34863e+06	1.04247e+06	1.48727e+06	1.20216e+06	1.37678e+06	2.74132e+06	1.05079e+06	1.86704e+06	2	2	2	2	2	2	2	2	2	2	High	High	High	High	High	High	High	High	High	High	1		0
High	Q6ZMG9	2	CERS6	Ceramide synthase 6 OS=Homo sapiens OX=9606 GN=CERS6 PE=1 SV=1	1.008	1	387003	453633	489302	543399	578358	495776	575186	415579	398980	483048	559333	420827	577330	753514	756704	477203	624849	1.44866e+06	306414	742077	2	2	2	2	2	2	2	2	2	2	High	High	High	High	High	Peak Found	High	High	High	High	1	Met-loss+Acetyl [N-Term]	0
High	Q9Y5P4	8	CERT1	Ceramide transfer protein OS=Homo sapiens OX=9606 GN=CERT1 PE=1 SV=1	0.945	0.994413	2.35728e+06	1.94883e+06	2.37769e+06	1.68752e+06	2.47253e+06	2.24801e+06	1.9696e+06	2.25557e+06	1.44923e+06	2.85325e+06	3.43573e+06	1.81953e+06	2.82181e+06	2.37134e+06	3.17924e+06	2.17476e+06	2.16532e+06	7.83103e+06	1.11719e+06	4.39018e+06	7	6	7	7	6	6	7	7	5	7	High	High	High	High	High	High	High	High	High	High	1		0
High	P23141	1	CES1	Liver carboxylesterase 1 OS=Homo sapiens OX=9606 GN=CES1 PE=1 SV=2																																	Not Found	Not Found	Not Found	Not Found	Not Found	Not Found	Not Found	Not Found	Not Found	High	1		0.008
High	O00748	13	CES2	Cocaine esterase OS=Homo sapiens OX=9606 GN=CES2 PE=1 SV=1	1.981	6.88401e-07	5.46607e+06	9.80185e+06	1.27383e+07	4.55007e+06	8.77574e+06	1.83841e+07	1.81127e+07	7.21426e+06	1.00493e+07	1.65467e+07	7.83856e+06	9.15743e+06	1.50051e+07	6.33713e+06	1.14059e+07	1.77177e+07	1.98738e+07	2.47822e+07	7.7518e+06	2.54125e+07	9	11	12	7	9	12	12	11	11	13	High	High	High	High	High	High	High	High	High	High	1		0
High	Q9Y6A4	4	CFAP20	Cilia- and flagella-associated protein 20 OS=Homo sapiens OX=9606 GN=CFAP20 PE=1 SV=1	0.875	0.877723	5.59242e+06	4.58888e+06	6.43734e+06	4.93749e+06	4.21192e+06	5.36936e+06	3.95561e+06	3.94886e+06	4.90659e+06	6.43152e+06	8.17622e+06	4.26379e+06	7.71247e+06	6.91026e+06	5.46529e+06	5.19465e+06	4341106	1.34209e+07	3.75207e+06	1.0096e+07	4	4	4	4	4	4	4	4	4	4	High	High	High	High	High	High	High	Peak Found	High	High	1		0
High	P57076	3	CFAP298	Cilia- and flagella-associated protein 298 OS=Homo sapiens OX=9606 GN=CFAP298 PE=1 SV=1	1.232	0.752379	795344	546509	486556	550258	520004	712998	1.11429e+06	595863	893965	607773	1.15273e+06	509436	569909	769380	682778	690116	1.20882e+06	2.00879e+06	696974	942221	2	2	2	2	2	2	2	2	2	2	High	Peak Found	Peak Found	High	Peak Found	Peak Found	Peak Found	Peak Found	Peak Found	High	1		0
High	Q8NDM7	1	CFAP43	Cilia- and flagella-associated protein 43 OS=Homo sapiens OX=9606 GN=CFAP43 PE=2 SV=3	0.814	0.908008	90982.2	69339.4		115283	100294	99717.6	84259.6	91001.4			131180	64605.3		158538	130531	95003.6	91635.6	313640			1	1		1	1	1	1	1			Peak Found	Peak Found	Not Found	High	High	Peak Found	Peak Found	Peak Found	Not Found	Not Found	1		0.002
High	Q9UEE9	4	CFDP1	Craniofacial development protein 1 OS=Homo sapiens OX=9606 GN=CFDP1 PE=1 SV=1	0.778	0.453024	614227	926222	917519	876211	570133	519569	645969	714436	284916	568146	881246	857901	1.07749e+06	1.22849e+06	749561	504983	701898	2.50659e+06	224305	873779	3	4	4	4	3	3	3	3	2	3	High	High	High	Peak Found	Peak Found	High	High	High	Peak Found	Peak Found	1		0
High	P23528	9	CFL1	Cofilin-1 OS=Homo sapiens OX=9606 GN=CFL1 PE=1 SV=3	1.111	0.854223	1.26432e+08	1.06647e+08	1.12663e+08	1.10119e+08	1.02846e+08	1.09216e+08	1.16264e+08	3.19706e+08	1.42829e+08	1.05292e+08	1.81929e+08	9.94014e+07	1.32248e+08	1.53745e+08	1.34357e+08	1.05302e+08	1.27229e+08	1.09789e+09	1.10787e+08	1.62032e+08	11	11	11	11	11	10	11	11	11	11	High	High	High	High	High	High	High	High	High	High	1	Met-loss+Acetyl [N-Term]	0
High	Q9Y281	4	CFL2	Cofilin-2 OS=Homo sapiens OX=9606 GN=CFL2 PE=1 SV=1	1.203	0.816826	1.02302e+06	207133	543878	488330	654829	414535	642209	1.94423e+06	772544	786991	1.47044e+06	193754	643015	682771	853258	400459	701940	6.65627e+06	595135	1.21197e+06	4	2	3	3	4	3	4	4	3	4	High	Peak Found	High	Peak Found	Peak Found	Peak Found	Peak Found	High	High	High	1		0
High	Q9UFW8	2	CGGBP1	CGG triplet repeat-binding protein 1 OS=Homo sapiens OX=9606 GN=CGGBP1 PE=1 SV=2	0.598	0.129279	308994	122655	229900	247943	151432	73383.9	149688	252889	123431	132489	452947	113465	271603	349847	198793	71353.9	161782	882073	96684.1	203698	1	1	1	1	1	1	1	1	1	1	Peak Found	Peak Found	Peak Found	Peak Found	Peak Found	Peak Found	Peak Found	High	Peak Found	Peak Found	1		0.002
High	Q9BUX1	1	CHAC1	Glutathione-specific gamma-glutamylcyclotransferase 1 OS=Homo sapiens OX=9606 GN=CHAC1 PE=1 SV=3	1.283	0.643059	2.44615e+06	280557	601113	2.5136e+06	461832	471495	592494	256028	2.19487e+06	2.12067e+06	3.56178e+06	259939	707493	3.53936e+06	600613	459355	655348	884511	1.66577e+06	3.26229e+06	1	1	1	1	1	1	1	1	1	1	High	High	Peak Found	High	Peak Found	High	Peak Found	High	High	Peak Found	1		0.008
High	Q13112	2	CHAF1B	Chromatin assembly factor 1 subunit B OS=Homo sapiens OX=9606 GN=CHAF1B PE=1 SV=1	0.818	0.808012	421601	327627	285142	504750	259293	279129	219972	553731		228367	596472	310116	333921	701155	337663	268434	242333	1.89599e+06		350150	2	2	2	2	2	2	2	2		2	High	High	Peak Found	High	Peak Found	Peak Found	Peak Found	High	Not Found	Peak Found	1		0
High	Q96BP2	2	CHCHD1	Coiled-coil-helix-coiled-coil-helix domain-containing protein 1 OS=Homo sapiens OX=9606 GN=CHCHD1 PE=1 SV=1	1.121	0.932538	872686	953809	604903	355162	959713	900666	800944	435996	975526	718720	1.25331e+06	883143	700762	499307	1.26952e+06	875672	867473	1.53726e+06	763088	1.11051e+06	2	2	2	1	2	2	2	1	2	2	Peak Found	Peak Found	Peak Found	High	Peak Found	Peak Found	Peak Found	High	Peak Found	High	1		0.001
High	Q9Y6H1	3	CHCHD2	Coiled-coil-helix-coiled-coil-helix domain-containing protein 2 OS=Homo sapiens OX=9606 GN=CHCHD2 PE=1 SV=1	100	2.30261e-16							101115	1.95548e+06									109647	6.68165e+06									1	3			Not Found	Not Found	Not Found	Not Found	Not Found	Not Found	Peak Found	High	Not Found	Not Found	1		0
High	Q9NX63	8	CHCHD3	MICOS complex subunit MIC19 OS=Homo sapiens OX=9606 GN=CHCHD3 PE=1 SV=1	0.789	0.446567	8.99605e+06	9.21956e+06	6.19769e+06	4.71812e+06	9.69434e+06	6.46069e+06	7.2772e+06	1.2461e+07	7.13185e+06	5.81938e+06	1.29275e+07	8.61787e+06	7.31096e+06	6.60936e+06	1.25191e+07	6.24906e+06	8.01706e+06	4.27902e+07	5.48319e+06	8.93373e+06	8	7	7	5	8	7	6	8	7	8	High	High	High	High	High	High	High	High	High	High	1		0
High	Q9BRQ6	3	CHCHD6	MICOS complex subunit MIC25 OS=Homo sapiens OX=9606 GN=CHCHD6 PE=1 SV=1	0.944	0.995577	1.56088e+06	1.38999e+06	869922	669286	1.46853e+06	1.05976e+06	1.32287e+06	1.59897e+06	1.44535e+06	1.37544e+06	2.21006e+06	1.32008e+06	1.01231e+06	936966	1.91483e+06	1.0238e+06	1.45911e+06	5.42933e+06	1.09324e+06	2.10739e+06	3	3	2	2	3	2	3	3	3	3	High	Peak Found	Peak Found	Peak Found	Peak Found	Peak Found	Peak Found	High	Peak Found	Peak Found	1		0
High	O14646	1	CHD1	Chromodomain-helicase-DNA-binding protein 1 OS=Homo sapiens OX=9606 GN=CHD1 PE=1 SV=2	0.01	2.30261e-16	179575	212242	110234	316745	217418			161661		175079	263577	196605	131776	447273	279682			543386		270239	1	1	1	1	1			1		1	Peak Found	Peak Found	Peak Found	Peak Found	Peak Found	Not Found	Not Found	Peak Found	Not Found	Peak Found	1		0.001
High	Q86WJ1	5	CHD1L	Chromodomain-helicase-DNA-binding protein 1-like OS=Homo sapiens OX=9606 GN=CHD1L PE=1 SV=3	0.96	0.998787	2.95175e+06	2.66176e+06	4.4004e+06	2.30691e+06	2.39437e+06	3.90917e+06	3.76527e+06	3.60063e+06	4.48974e+06	5.12382e+06	4.26327e+06	2.46716e+06	5.13331e+06	3.23486e+06	3.15517e+06	3.78956e+06	4.08939e+06	1.26134e+07	3.5111e+06	7.88668e+06	6	5	6	5	5	6	6	5	5	5	High	High	High	High	High	High	High	High	High	High	1		0
High	O14647	1	CHD2	Chromodomain-helicase-DNA-binding protein 2 OS=Homo sapiens OX=9606 GN=CHD2 PE=1 SV=2	0.914	0.974878	185921	241507	229535	219803	221723	253793	224666	145337		209839	273036	223582	271722	310296	290700	246590	242847	504270		322741	1	1	1	1	1	1	1	1		1	Peak Found	Peak Found	Peak Found	Peak Found	High	Peak Found	Peak Found	Peak Found	Not Found	Peak Found	1		0.001
High	Q14839	41	CHD4	Chromodomain-helicase-DNA-binding protein 4 OS=Homo sapiens OX=9606 GN=CHD4 PE=1 SV=2	0.773	0.358036	2.20439e+07	2.05059e+07	1.82809e+07	2.41412e+07	2.11708e+07	1.40697e+07	1.76032e+07	1.818e+07	1.51699e+07	1.77772e+07	3.18434e+07	1.91476e+07	2.16085e+07	3.38179e+07	2.74648e+07	1.36243e+07	1.92905e+07	6.28056e+07	1.17174e+07	2.73747e+07	38	38	37	38	38	35	38	35	36	39	High	High	High	High	High	High	High	High	High	High	1		0
High	Q9HCK8	1	CHD8	Chromodomain-helicase-DNA-binding protein 8 OS=Homo sapiens OX=9606 GN=CHD8 PE=1 SV=5	1.009	1	169265	151909	112307	183521	131895	153230	179504	147685	154356	137015	247831	143814	132283	257195	168537	145288	200331	505197	119617	208025	1	1	1	1	1	1	1	1	1	1	High	Peak Found	Peak Found	High	High	High	High	High	High	High	1		0.002
High	O14757	2	CHEK1	Serine/threonine-protein kinase Chk1 OS=Homo sapiens OX=9606 GN=CHEK1 PE=1 SV=2	0.546	0.134011	300947	101784		119034				97066.4	69008.1		426586	95340.7		165253				339050	53430.9		2	1		1				1	1		High	Peak Found	Not Found	Peak Found	Not Found	Not Found	Not Found	Peak Found	Peak Found	Not Found	1		0
High	Q8IWX8	5	CHERP	Calcium homeostasis endoplasmic reticulum protein OS=Homo sapiens OX=9606 GN=CHERP PE=1 SV=3	1.029	0.998787	2.21183e+06	1.1748e+06	1.27069e+06	1.60547e+06	1.73482e+06	1.12494e+06	1.38225e+06	2.90138e+06	1.15986e+06	1.76909e+06	3.21421e+06	1.08777e+06	1.51563e+06	2.26122e+06	2.24542e+06	1.08761e+06	1.51653e+06	9794035	901028	2.7344e+06	5	3	4	4	5	3	3	5	3	4	High	High	High	High	High	Peak Found	High	High	High	Peak Found	1		0
High	P10645	2	CHGA	Chromogranin-A OS=Homo sapiens OX=9606 GN=CHGA PE=1 SV=7	0.992	0.99934	731896	967903	976259		1.21855e+06	959765	251333	468131	1.05879e+06	863220	1.06018e+06	901441	1.15292e+06		1.59122e+06	924398	275234	1.52618e+06	820078	1.34051e+06	1	1	1		1	1	1	1	2	1	Peak Found	Peak Found	Peak Found	Not Found	Peak Found	Peak Found	Peak Found	High	Peak Found	Peak Found	1		0
High	Q9HD42	4	CHMP1A	Charged multivesicular body protein 1a OS=Homo sapiens OX=9606 GN=CHMP1A PE=1 SV=1	1.01	0.998787	8.4197e+06	6.87198e+06	7.85284e+06	5.23865e+06	4.67969e+06	7.04654e+06	6.8869e+06	9.35498e+06	8.49808e+06	7.61298e+06	1.20415e+07	6.41759e+06	9.16504e+06	7317582	6.15811e+06	6.80871e+06	7.51039e+06	3.13573e+07	6.57401e+06	1.18141e+07	3	3	3	3	2	3	2	3	3	3	High	High	High	Peak Found	High	High	High	High	High	High	1		0
High	O43633	3	CHMP2A	Charged multivesicular body protein 2a OS=Homo sapiens OX=9606 GN=CHMP2A PE=1 SV=1	0.952	0.998787	3.8693e+06	3.71512e+06	4.32431e+06	3.34703e+06	3.8662e+06	3.71941e+06	3.66139e+06	2.72784e+06	3.86834e+06	4.16883e+06	5.63354e+06	3.43208e+06	5.13019e+06	4.69452e+06	4.9572e+06	3.61125e+06	4.02568e+06	9.63123e+06	2.9996e+06	6.40081e+06	3	3	3	3	3	3	3	3	3	3	High	High	High	High	High	High	High	High	High	High	1		0
High	Q9UQN3	4	CHMP2B	Charged multivesicular body protein 2b OS=Homo sapiens OX=9606 GN=CHMP2B PE=1 SV=1	1.01	0.998787	3.34859e+06	2.96672e+06	3.0339e+06	3.28525e+06	2.55087e+06	3.14573e+06	2.91037e+06	3.73078e+06	2.91965e+06	2.93597e+06	4.77404e+06	2.81016e+06	3.57226e+06	4.60685e+06	3293981	3.04245e+06	3.22024e+06	1.2883e+07	2.2252e+06	4.49006e+06	3	4	3	4	3	4	3	4	3	3	High	High	High	High	Peak Found	High	High	High	High	High	1		0
High	Q9Y3E7	4	CHMP3	Charged multivesicular body protein 3 OS=Homo sapiens OX=9606 GN=CHMP3 PE=1 SV=3	1.07	0.947687	2.07106e+06	2.0233e+06	2.23348e+06	2.00968e+06	2.09185e+06	2.08953e+06	2.40871e+06	2.30856e+06	2.10806e+06	2.26719e+06	2.98423e+06	1.89121e+06	2.61909e+06	2.81309e+06	2.73156e+06	1.99758e+06	2.65544e+06	7.71365e+06	1.6337e+06	3.48613e+06	3	3	3	3	3	3	3	3	3	3	High	High	High	High	High	High	High	High	High	High	1		0
High	Q9BY43	6	CHMP4A	Charged multivesicular body protein 4a OS=Homo sapiens OX=9606 GN=CHMP4A PE=1 SV=3	0.766	0.369531	2.89312e+06	2.61235e+06	3.33953e+06	1.73559e+06	3.04683e+06	2.25147e+06	3.01489e+06	3.6031e+06	2.14937e+06	2.31227e+06	4.16494e+06	2.46261e+06	3.93161e+06	2.44356e+06	3.95379e+06	2.17187e+06	3.33217e+06	1.2128e+07	1.6469e+06	3.5585e+06	6	5	6	5	6	6	6	6	6	6	High	High	High	Peak Found	High	High	High	High	High	High	1		0
High	Q9H444	7	CHMP4B	Charged multivesicular body protein 4b OS=Homo sapiens OX=9606 GN=CHMP4B PE=1 SV=1	0.981	0.998787	2.52713e+07	2.50753e+07	2.49039e+07	2.56509e+07	2.56523e+07	2.28561e+07	2.59142e+07	2.47119e+07	2.46414e+07	2.32553e+07	3.57222e+07	2.39231e+07	2.89692e+07	3.58681e+07	3.33243e+07	2.20623e+07	2.86881e+07	8.44123e+07	1.8525e+07	3.55207e+07	7	7	7	6	7	7	7	7	7	7	High	High	High	High	High	High	High	High	High	High	1		0
High	Q9NZZ3	4	CHMP5	Charged multivesicular body protein 5 OS=Homo sapiens OX=9606 GN=CHMP5 PE=1 SV=1	1.029	0.996655	2.04139e+07	1.93319e+07	1.93417e+07	1.68843e+07	2.01843e+07	2.14657e+07	1.94663e+07	2.35907e+07	2.36966e+07	2.07082e+07	2.97162e+07	1.79442e+07	2.29571e+07	2.37484e+07	2.60384e+07	2.07014e+07	2.14152e+07	7.91044e+07	1.83492e+07	3.19505e+07	5	4	4	5	4	4	4	5	4	4	High	High	High	High	High	High	High	High	High	High	1		0
High	Q96FZ7	6	CHMP6	Charged multivesicular body protein 6 OS=Homo sapiens OX=9606 GN=CHMP6 PE=1 SV=3	0.92	0.96612	4.02312e+06	3.92209e+06	4.46109e+06	3.74588e+06	3.95998e+06	3.61492e+06	3.84266e+06	3.40241e+06	4.0892e+06	3.69127e+06	5.80245e+06	3.69494e+06	5.26904e+06	5.26001e+06	5.10949e+06	3.49802e+06	4.24884e+06	1.17529e+07	3.11815e+06	5.67311e+06	5	4	5	5	4	5	5	4	5	4	High	High	High	High	High	High	High	High	High	High	1		0
High	Q8WUX9	4	CHMP7	Charged multivesicular body protein 7 OS=Homo sapiens OX=9606 GN=CHMP7 PE=1 SV=1	0.94	0.996655	496094	353318	550189	535990	417485	374812	502285	512901	395319	393252	722577	326992	649185	749449	543882	363991	550457	1778716	301052	603623	3	2	3	3	2	2	3	3	2	2	High	Peak Found	High	High	High	High	High	High	High	High	1		0
High	Q9UHD1	12	CHORDC1	Cysteine and histidine-rich domain-containing protein 1 OS=Homo sapiens OX=9606 GN=CHORDC1 PE=1 SV=2	1.023	0.998787	2.29178e+07	1.31755e+07	1.74632e+07	2.21871e+07	1.44521e+07	1.53857e+07	1.60382e+07	1.74181e+07	1.73084e+07	1.95463e+07	3.3195e+07	12303415	2.06059e+07	3.10716e+07	1.87707e+07	1.48385e+07	1.76031e+07	6.00375e+07	1.33846e+07	3.0133e+07	13	13	14	14	13	13	13	13	14	13	High	High	High	High	High	High	High	High	High	High	1	Met-loss+Acetyl [N-Term]	0
High	Q99653	8	CHP1	Calcineurin B homologous protein 1 OS=Homo sapiens OX=9606 GN=CHP1 PE=1 SV=3	1.121	0.856169	6.71327e+06	6.47338e+06	5.30859e+06	6.27694e+06	6.2134e+06	7.08235e+06	7.40047e+06	8.08155e+06	6.54589e+06	6.66077e+06	9.70604e+06	6.1214e+06	6.23271e+06	8.78814e+06	8.0235e+06	6.76522e+06	8.21209e+06	2.76412e+07	5.03482e+06	1.01292e+07	8	8	8	8	8	8	8	7	8	8	High	High	High	High	High	High	High	High	High	High	1		0
High	Q9NRG0	1	CHRAC1	Chromatin accessibility complex protein 1 OS=Homo sapiens OX=9606 GN=CHRAC1 PE=1 SV=1																																	Not Found	Not Found	Not Found	Not Found	Not Found	Not Found	Not Found	Not Found	Not Found	Not Found	1		0.008
High	Q8WVB6	2	CHTF18	Chromosome transmission fidelity protein 18 homolog OS=Homo sapiens OX=9606 GN=CHTF18 PE=1 SV=1	0.78	0.427043	2.08606e+07	8.80781e+06	1.06909e+07	5.10757e+06	5.63818e+06	8.7321e+06	8.43865e+06	1.43426e+07	8.33665e+06	8.9131e+06	2.99534e+07	8.20935e+06	1.27937e+07	7.04473e+06	7.36942e+06	8.29798e+06	9221890	4.97013e+07	6.43254e+06	1.38122e+07	2	2	2	2	1	2	1	2	1	2	Peak Found	High	Peak Found	High	Peak Found	High	Peak Found	High	Peak Found	Peak Found	1		0.001
High	Q9Y3Y2	3	CHTOP	Chromatin target of PRMT1 protein OS=Homo sapiens OX=9606 GN=CHTOP PE=1 SV=2	0.873	0.857629	2.35855e+06	1.56126e+06	2.22118e+06	2.9918e+06	3.41358e+06	2.47922e+06	2.53988e+06	2.91977e+06	2.05431e+06	1.10129e+06	3.42673e+06	1.4609e+06	2.6324e+06	4.20236e+06	4.40051e+06	2.40122e+06	2.79808e+06	1.01479e+07	1.58626e+06	1.69225e+06	4	3	4	4	4	4	4	3	4	3	High	High	High	High	High	High	High	High	Peak Found	High	1		0
High	O15111	1	CHUK	Inhibitor of nuclear factor kappa-B kinase subunit alpha OS=Homo sapiens OX=9606 GN=CHUK PE=1 SV=2	1.003	1	337274	421930	447019	286363	462832	496081	462037		508375	448224	491443	392222	530871	403523	601047	477777	507588		393850	694514	1	1	1	1	1	1	1		1	1	Peak Found	High	High	Peak Found	Peak Found	High	Peak Found	Not Found	Peak Found	High	1		0.002
High	O76071	6	CIAO1	Probable cytosolic iron-sulfur protein assembly protein CIAO1 OS=Homo sapiens OX=9606 GN=CIAO1 PE=1 SV=1	0.955	0.998787	1.67252e+06	1.41533e+06	1.73583e+06	1.61158e+06	1.72223e+06	1.61557e+06	1.87483e+06	2.00814e+06	1.69994e+06	1.32595e+06	2.3915e+06	1.3181e+06	2.03587e+06	2.25303e+06	2.26175e+06	1.56334e+06	2.05259e+06	6.92022e+06	1.33004e+06	2.04392e+06	5	4	5	5	4	5	5	5	5	4	High	High	High	High	High	High	High	High	High	High	1		0
High	Q9Y3D0	4	CIAO2B	Cytosolic iron-sulfur assembly component 2B OS=Homo sapiens OX=9606 GN=CIAO2B PE=1 SV=1	0.814	0.740463	2.11122e+06	1.81288e+06	1.90903e+06	731359	1.32819e+06	1.00366e+06	1.5699e+06	2.34143e+06	1.3151e+06	1.60538e+06	3.06234e+06	1.69617e+06	2.24963e+06	1.02683e+06	1.71413e+06	953516	1750424	8.13856e+06	1.01878e+06	2.43751e+06	3	3	3	2	3	3	3	3	3	3	High	High	High	Peak Found	High	Peak Found	High	High	Peak Found	High	1		0
High	Q6FI81	13	CIAPIN1	Anamorsin OS=Homo sapiens OX=9606 GN=CIAPIN1 PE=1 SV=2	0.99	1	1.74764e+07	1.23989e+07	1.39356e+07	1.29339e+07	1.14447e+07	1.26209e+07	1.35943e+07	2.14767e+07	1.23633e+07	1.45149e+07	2.53258e+07	1.15578e+07	1.64588e+07	1.8193e+07	1.48489e+07	1.21892e+07	1.49789e+07	7.26706e+07	9.51227e+06	2.23637e+07	13	12	12	13	13	14	13	14	12	14	High	High	High	High	High	High	High	High	High	High	1	Met-loss+Acetyl [N-Term]	0
High	Q8TCG1	3	CIP2A	Protein CIP2A OS=Homo sapiens OX=9606 GN=CIP2A PE=1 SV=2	0.803	0.571123	774130	1.01102e+06	857914	1.08772e+06	978087	813068	876768	922069	659902	838501	1.11432e+06	940578	1.00476e+06	1.52331e+06	1.2647e+06	790784	964990	3.21314e+06	502832	1.28393e+06	3	3	3	3	3	3	2	3	3	3	High	Peak Found	High	High	Peak Found	High	Peak Found	High	Peak Found	Peak Found	1		0
High	Q14011	4	CIRBP	Cold-inducible RNA-binding protein OS=Homo sapiens OX=9606 GN=CIRBP PE=1 SV=1	0.875	0.871838	1.98476e+06	2.65111e+06	2.70594e+06	1.54075e+06	2.63465e+06	2.09523e+06	2.13347e+06	2.26926e+06	2.11784e+06	1.50728e+06	2.8476e+06	2.48302e+06	3.1775e+06	2.14278e+06	3.44416e+06	2.02444e+06	2.33282e+06	7.68444e+06	1.62297e+06	2349498	3	3	3	3	3	3	3	3	3	3	High	High	High	High	High	High	High	High	High	High	1		0
High	Q9NZ45	5	CISD1	CDGSH iron-sulfur domain-containing protein 1 OS=Homo sapiens OX=9606 GN=CISD1 PE=1 SV=1	1.01	0.998787	4.31365e+06	5.32571e+06	6.13258e+06	4.32268e+06	6.43792e+06	5.17912e+06	6.27864e+06	6.47613e+06	4.59506e+06	6.72749e+06	6.19319e+06	4.95777e+06	7.17158e+06	6.04079e+06	8.42906e+06	5.01032e+06	6.85609e+06	2.17455e+07	3.56122e+06	1.04149e+07	5	5	5	5	5	5	5	5	5	5	High	High	High	High	High	High	High	High	High	High	1		0
High	Q8N5K1	6	CISD2	CDGSH iron-sulfur domain-containing protein 2 OS=Homo sapiens OX=9606 GN=CISD2 PE=1 SV=1	0.936	0.975319	8.33202e+06	1.03347e+07	9.01388e+06	8.04636e+06	1.00784e+07	8.33109e+06	8.50354e+06	8.43629e+06	9.03733e+06	8.4351e+06	1.21028e+07	9.64869e+06	1.05814e+07	11283013	1.31462e+07	8.03701e+06	9.28537e+06	2.88377e+07	7.03942e+06	1.29925e+07	6	6	6	6	6	6	6	6	6	6	High	High	High	High	High	High	High	High	High	High	1		0
High	O14578	2	CIT	Citron Rho-interacting kinase OS=Homo sapiens OX=9606 GN=CIT PE=1 SV=2	1.035	0.996655	1.3904e+06	792218	1.14179e+06	1.227e+06	1.26592e+06	820288	1.03299e+06	2.1194e+06	715848	1.32542e+06	1.9993e+06	745109	1.33585e+06	1.70952e+06	1.64728e+06	772097	1.15967e+06	7.39625e+06	554440	1.99313e+06	2	1	2	1	1	1	1	1	1	1	Peak Found	Peak Found	Peak Found	Peak Found	Peak Found	Peak Found	Peak Found	Peak Found	Peak Found	Peak Found	1		0.003
High	Q8WWK9	3	CKAP2	Cytoskeleton-associated protein 2 OS=Homo sapiens OX=9606 GN=CKAP2 PE=1 SV=1	100	2.30261e-16	159134					168233	136176			118540	229902					162390	151890			181505	1					1	1			1	Peak Found	Not Found	Not Found	Not Found	Not Found	Peak Found	Peak Found	Not Found	Not Found	Peak Found	1		0
High	Q07065	30	CKAP4	Cytoskeleton-associated protein 4 OS=Homo sapiens OX=9606 GN=CKAP4 PE=1 SV=2	0.862	0.757114	1.11883e+08	1.03243e+08	1.14123e+08	7.42493e+07	8.64637e+07	7.01204e+07	8.01561e+07	1.13097e+08	6.42634e+07	9.88903e+07	1.61454e+08	9.64074e+07	134614989	1.03982e+08	1.11838e+08	6.77257e+07	8.81574e+07	3.87966e+08	4.96382e+07	152261701	34	35	34	33	34	33	33	32	31	34	High	High	High	High	High	High	High	High	High	High	1		0
High	Q14008	63	CKAP5	Cytoskeleton-associated protein 5 OS=Homo sapiens OX=9606 GN=CKAP5 PE=1 SV=3	0.976	0.998787	9.91167e+07	8.93876e+07	8.77093e+07	1.03914e+08	8.09855e+07	9.56297e+07	9.19936e+07	8.70695e+07	9.14558e+07	9.27195e+07	1.43253e+08	8.33383e+07	1.03284e+08	1.45558e+08	1.05676e+08	9.22876e+07	1.0066e+08	2.90671e+08	7.08647e+07	1.43547e+08	63	60	61	63	61	59	63	58	55	62	High	High	High	High	High	High	High	High	High	High	1		0
High	P12277	8	CKB	Creatine kinase B-type OS=Homo sapiens OX=9606 GN=CKB PE=1 SV=1	1.279	0.378603	3.26074e+06	4.67674e+06	4.01633e+06	3.53034e+06	3.75112e+06	4.59794e+06	4.80253e+06	4.42453e+06	4.48897e+06	4.15551e+06	4.71674e+06	4.37001e+06	4.70057e+06	4.92817e+06	4.89736e+06	4.44137e+06	5.25529e+06	14912225	3.47027e+06	6.43539e+06	5	6	5	6	6	6	7	6	5	7	Peak Found	High	Peak Found	High	High	High	Peak Found	High	High	High	1		0
High	P12532	17	CKMT1A	Creatine kinase U-type, mitochondrial OS=Homo sapiens OX=9606 GN=CKMT1A PE=1 SV=1	1.117	0.83314	5.35867e+07	5.68083e+07	6.4998e+07	3.8206e+07	6.38305e+07	6.43143e+07	7.13808e+07	5.96947e+07	6.57267e+07	6.31515e+07	7.73662e+07	5.31702e+07	7.62906e+07	5.34665e+07	8.27004e+07	6.20511e+07	7.85394e+07	2.06445e+08	5.08203e+07	9.671e+07	20	21	20	21	21	21	20	20	20	20	High	High	High	High	High	High	High	High	High	High	1		0
High	P61024	1	CKS1B	Cyclin-dependent kinases regulatory subunit 1 OS=Homo sapiens OX=9606 GN=CKS1B PE=1 SV=1	100	2.30261e-16								165863										566107										1			Not Found	Not Found	Not Found	Not Found	Not Found	Not Found	Not Found	Peak Found	Not Found	Not Found	1		0.008
High	Q7Z460	20	CLASP1	CLIP-associating protein 1 OS=Homo sapiens OX=9606 GN=CLASP1 PE=1 SV=1	1.03	0.994413	5.76547e+06	5.59159e+06	5.01036e+06	5.89664e+06	5.50474e+06	5.16028e+06	5.60362e+06	5.25434e+06	5.64173e+06	5.75836e+06	8.34743e+06	5.22727e+06	5.93306e+06	8.23127e+06	7.14974e+06	4.96336e+06	6.13447e+06	1.79667e+07	4.35928e+06	8.91604e+06	16	17	14	17	16	16	15	16	17	17	High	High	High	High	High	High	High	High	High	High	1		0
High	O75122	13	CLASP2	CLIP-associating protein 2 OS=Homo sapiens OX=9606 GN=CLASP2 PE=1 SV=3	0.971	0.998787	1.51439e+07	1.7437e+07	1.52697e+07	1.7031e+07	1.61395e+07	1.35771e+07	1.63858e+07	1.44012e+07	8.67776e+06	1.21762e+07	2.18596e+07	1.62691e+07	1.79841e+07	2.38815e+07	2.11007e+07	1.30877e+07	1.79363e+07	4.748e+07	6.71967e+06	1.88755e+07	11	11	11	10	11	11	11	10	12	11	High	High	High	High	High	High	High	High	High	High	1		0
High	Q9UQC9	10	CLCA2	Calcium-activated chloride channel regulator 2 OS=Homo sapiens OX=9606 GN=CLCA2 PE=1 SV=2	1.496	0.0275441	1.57157e+06	5.76696e+06	2.05581e+06	1.82001e+06	5.28909e+06	7.24123e+06	8.20698e+06	4.13145e+06	2.19589e+06	3.33317e+06	2.27305e+06	5.40142e+06	2.42259e+06	2550580	6.84537e+06	6.95877e+06	9.01184e+06	1.39886e+07	1.70403e+06	5.14784e+06	7	9	7	6	8	9	9	7	7	8	High	High	High	High	High	High	High	High	High	High	1		0
High	Q96S66	2	CLCC1	Chloride channel CLIC-like protein 1 OS=Homo sapiens OX=9606 GN=CLCC1 PE=1 SV=1	1.171	0.869594	445673	121209	369993	189906	358945	403538	370986	359817	506506	327653	640598	112917	438730	264278	468731	388967	402970	1211568	390384	514843	2	1	2	1	2	2	2	2	2	2	High	Peak Found	Peak Found	Peak Found	Peak Found	High	Peak Found	High	Peak Found	Peak Found	1		0
High	P51798	2	CLCN7	H(+)/Cl(-) exchange transporter 7 OS=Homo sapiens OX=9606 GN=CLCN7 PE=1 SV=2	1.251	0.714167	750904	386227	346447	703234	459315	787029	501459	651890	586414	524053	1.06855e+06	365547	402840	987323	600715	760789	552242	2.24196e+06	447416	802686	2	2	2	2	2	2	2	2	2	2	Peak Found	Peak Found	Peak Found	Peak Found	High	Peak Found	Peak Found	Peak Found	High	Peak Found	1		0.006
High	O95832	3	CLDN1	Claudin-1 OS=Homo sapiens OX=9606 GN=CLDN1 PE=1 SV=1	2.118	1.00583e-07	3.92782e+06	2.81343e+06	3.09236e+06	1.99664e+06	2.61736e+06	6.63601e+06	5.536e+06	4.16961e+06	8.30318e+06	5.78034e+06	5.69535e+06	2.64682e+06	3.68148e+06	2.79511e+06	3.40681e+06	6.38567e+06	6.05055e+06	1.42673e+07	6.37657e+06	8.9898e+06	4	4	4	4	4	4	4	3	4	4	High	High	High	High	High	High	High	High	High	High	1		0
High	P56747	1	CLDN6	Claudin-6 OS=Homo sapiens OX=9606 GN=CLDN6 PE=1 SV=2	3.042	7.30611e-06	86387.6	80840.8	183177			256361	269725		252078	325154	123601	75491.7	217102			242651	297264		194926	497707	1	1	1			1	1		1	1	Peak Found	Peak Found	Peak Found	Not Found	Not Found	High	High	Not Found	Peak Found	Peak Found	1		0.006
High	Q9NY35	3	CLDND1	Claudin domain-containing protein 1 OS=Homo sapiens OX=9606 GN=CLDND1 PE=1 SV=1	1.04	0.996655	303618	376679	456311	375590	1.46105e+06	343931	405007	1.66858e+06	592578	308199	440280	350708	535006	528148	1.92529e+06	331228	443968	5.75814e+06	459954	478431	1	1	2	1	2	1	1	2	2	1	Peak Found	High	Peak Found	Peak Found	High	High	High	Peak Found	High	Peak Found	1		0
High	O00299	14	CLIC1	Chloride intracellular channel protein 1 OS=Homo sapiens OX=9606 GN=CLIC1 PE=1 SV=4	0.991	1	2.50328e+08	2.12993e+08	2.3546e+08	2.15661e+08	2.01028e+08	2.06609e+08	2.04591e+08	2.05541e+08	2.10173e+08	2.27443e+08	3.60657e+08	2.00254e+08	2.77143e+08	3.01254e+08	2.59663e+08	1.97953e+08	2.26103e+08	7.07499e+08	1.61614e+08	3.47678e+08	19	21	22	22	22	20	22	21	22	22	High	High	High	High	High	High	High	High	High	High	1	Met-loss+Acetyl [N-Term]	0
High	O95833	4	CLIC3	Chloride intracellular channel protein 3 OS=Homo sapiens OX=9606 GN=CLIC3 PE=1 SV=2	2.387	1.34974e-06	1.38123e+06	1.03831e+06	1.22792e+06	157474	788439	2.52557e+06	2.35589e+06	1.48576e+06	1.86264e+06	1.93158e+06	2.00066e+06	971974	1.45386e+06	222185	1.02113e+06	2.44433e+06	2.6073e+06	5.07918e+06	1.42613e+06	2.96853e+06	4	4	4	1	4	4	4	4	4	4	High	High	Peak Found	Peak Found	Peak Found	High	High	High	High	High	1		0
High	Q9Y696	15	CLIC4	Chloride intracellular channel protein 4 OS=Homo sapiens OX=9606 GN=CLIC4 PE=1 SV=4	0.984	1	3.06229e+07	3.14434e+07	3.49446e+07	2.46035e+07	4.29543e+07	2.96994e+07	3.08111e+07	3.91032e+07	3.13159e+07	3.31571e+07	4.41384e+07	2.97174e+07	4.13136e+07	3.44406e+07	5.56484e+07	2.85108e+07	3.39994e+07	1.32142e+08	2.39679e+07	5.09587e+07	15	15	16	15	17	15	16	16	15	15	High	High	High	High	High	High	High	High	High	High	1	Met-loss+Acetyl [N-Term]	0
High	Q14677	13	CLINT1	Clathrin interactor 1 OS=Homo sapiens OX=9606 GN=CLINT1 PE=1 SV=1	0.942	0.970388	1.43582e+07	1.23477e+07	1.47198e+07	1.09949e+07	1.1103e+07	1.08322e+07	1.2019e+07	1.59811e+07	8.87047e+06	1.39514e+07	2.07325e+07	1.14897e+07	1.73473e+07	1.53914e+07	1.44132e+07	1.04677e+07	1.31847e+07	5.38051e+07	6.86534e+06	2.15686e+07	13	12	13	11	11	12	12	13	11	13	High	High	High	High	High	High	High	High	High	High	1		0
High	P30622	10	CLIP1	CAP-Gly domain-containing linker protein 1 OS=Homo sapiens OX=9606 GN=CLIP1 PE=1 SV=2	1.045	0.976455	4.39932e+06	3.2822e+06	2.36367e+06	3.21543e+06	1.96204e+06	2.75928e+06	1.93752e+06	6.11172e+06	3.1534e+06	3.4646e+06	6.34326e+06	3.04666e+06	2.74327e+06	4.49073e+06	2.59493e+06	2.6808e+06	2.10899e+06	2.0987e+07	2.45973e+06	5.35602e+06	9	7	5	7	5	4	7	10	6	8	High	Peak Found	Peak Found	Peak Found	Peak Found	Peak Found	High	High	Peak Found	Peak Found	1		0
High	P49761	2	CLK3	Dual specificity protein kinase CLK3 OS=Homo sapiens OX=9606 GN=CLK3 PE=1 SV=3	0.693	0.298816	387001	850166	855929	767809	465212	405396	650504	330500	134885	427652	562699	791349	1.01276e+06	1.08006e+06	606450	391260	713361	1.09945e+06	102274	663097	2	1	2	2	1	2	1	2	1	2	Peak Found	Peak Found	Peak Found	High	Peak Found	Peak Found	Peak Found	High	Peak Found	Peak Found	1		0
High	Q13286	1	CLN3	Battenin OS=Homo sapiens OX=9606 GN=CLN3 PE=1 SV=1	1	1			109468						136490				124780						104904				1						1		Not Found	Not Found	Peak Found	Not Found	Not Found	High	Not Found	Not Found	High	Not Found	1		0.002
High	O75503	4	CLN5	Ceroid-lipofuscinosis neuronal protein 5 OS=Homo sapiens OX=9606 GN=CLN5 PE=1 SV=2	1.34	0.29354	1.43688e+06	399331	806870	877441	869013	1.44481e+06	1.00764e+06	1.39416e+06	1.74579e+06	1.3881e+06	2.08514e+06	371593	947028	1.22899e+06	1.12484e+06	1.38222e+06	1.10016e+06	4.71589e+06	1.34914e+06	2.14632e+06	4	2	3	3	3	4	3	4	4	4	High	Peak Found	Peak Found	High	High	High	High	High	High	High	1		0
High	Q9NWW5	1	CLN6	Ceroid-lipofuscinosis neuronal protein 6 OS=Homo sapiens OX=9606 GN=CLN6 PE=1 SV=1	0.96	0.998787	48114.9	88592.7	43654.9	62261.9	99257.9	80731.4	92649.9	59763.9	52872.4	48996.2	66897.9	81943.3	53985	87011	128660	77943.1	101932	202612	42947.9	74581.4	1	1	1	1	1	1	1	1	1	1	Peak Found	Peak Found	Peak Found	High	High	Peak Found	High	High	Peak Found	Peak Found	1		0.006
High	P54105	2	CLNS1A	Methylosome subunit pICln OS=Homo sapiens OX=9606 GN=CLNS1A PE=1 SV=1	1.425	0.208069	1.22371e+06	357951	1.37288e+06	1.45057e+06	1.15027e+06	1.73161e+06	2.279e+06	1.33566e+06	1.76748e+06	2.47806e+06	1.74379e+06	334172	1.59216e+06	2.01912e+06	1.5077e+06	1.68239e+06	2.47802e+06	4.66811e+06	1.37296e+06	3.82667e+06	2	1	2	2	2	2	2	2	2	2	Peak Found	Peak Found	Peak Found	High	Peak Found	Peak Found	High	High	Peak Found	High	1		0
High	Q9H078	12	CLPB	Caseinolytic peptidase B protein homolog OS=Homo sapiens OX=9606 GN=CLPB PE=1 SV=1	1.062	0.96612	8.47582e+06	6.96699e+06	9.0423e+06	7.57295e+06	7.68e+06	7.04895e+06	8.18923e+06	8.76613e+06	8.31553e+06	9.85796e+06	1.21751e+07	6.47435e+06	1.06077e+07	1.06004e+07	1.00731e+07	6.83076e+06	8.97125e+06	3.00152e+07	6.45139e+06	1.52169e+07	13	12	12	12	12	11	10	11	12	13	High	High	High	High	High	High	High	High	High	High	1		0
High	Q16740	9	CLPP	ATP-dependent Clp protease proteolytic subunit, mitochondrial OS=Homo sapiens OX=9606 GN=CLPP PE=1 SV=1	1.021	0.998787	4.01253e+06	4.26365e+06	4.15803e+06	4.30162e+06	4.72926e+06	4.19913e+06	4.22565e+06	5.16122e+06	4.60592e+06	4.09951e+06	5.81313e+06	3.97829e+06	4.92365e+06	6.03575e+06	6.11106e+06	4.04637e+06	4.65228e+06	1.73795e+07	3.55351e+06	6.30561e+06	8	7	8	8	8	7	7	8	6	7	High	High	High	High	High	High	High	High	High	High	1		0
High	O96005	15	CLPTM1	Cleft lip and palate transmembrane protein 1 OS=Homo sapiens OX=9606 GN=CLPTM1 PE=1 SV=1	1.282	0.361185	1.04122e+07	8.08142e+06	7.3626e+06	8.87507e+06	7.97392e+06	1.08448e+07	9.54472e+06	1.13044e+07	1.51541e+07	1.00122e+07	1.5022e+07	7.59079e+06	8.7033e+06	1.24456e+07	1.03431e+07	1.04804e+07	1.05047e+07	3.8717e+07	1.16745e+07	1.54091e+07	16	16	15	15	16	16	14	17	17	15	High	High	High	High	High	High	High	High	High	High	1	Met-loss+Acetyl [N-Term]	0
High	Q96KA5	3	CLPTM1L	Cleft lip and palate transmembrane protein 1-like protein OS=Homo sapiens OX=9606 GN=CLPTM1L PE=1 SV=1	1.067	0.974189	1.69856e+06	1.13576e+06	1.45381e+06	1.2046e+06	1.33515e+06	1.6145e+06	1.74989e+06	1.42847e+06	1.89474e+06	1.55002e+06	2.4564e+06	1.0575e+06	1.73986e+06	1.66619e+06	1.71391e+06	1.55678e+06	1.90885e+06	4.91637e+06	1.45454e+06	2.42337e+06	3	2	3	2	2	3	3	3	3	3	High	Peak Found	High	High	High	High	High	High	High	High	1		0
High	O76031	19	CLPX	ATP-dependent Clp protease ATP-binding subunit clpX-like, mitochondrial OS=Homo sapiens OX=9606 GN=CLPX PE=1 SV=2	0.953	0.994413	1.7248e+07	1.62804e+07	1.61774e+07	1.61047e+07	1.45179e+07	1.59888e+07	1.68371e+07	1.40323e+07	1.57249e+07	1.56389e+07	2.51373e+07	1.51351e+07	1.92236e+07	2.26314e+07	1.87474e+07	1.54544e+07	1.84955e+07	4.80601e+07	1.21776e+07	2.41097e+07	18	18	18	19	18	19	19	18	19	18	High	High	High	High	High	High	High	High	High	High	1		0
High	O94985	7	CLSTN1	Calsyntenin-1 OS=Homo sapiens OX=9606 GN=CLSTN1 PE=1 SV=1	0.883	0.932538	1.34025e+06	1.68755e+06	1.17358e+06	2.44278e+06	1.44214e+06	1.83965e+06	1.40248e+06	1.70907e+06	1.69451e+06	1.18176e+06	1.95019e+06	1.57393e+06	1396564	3.40089e+06	1.87474e+06	1.75636e+06	1.53314e+06	5.87681e+06	1.3147e+06	1.82779e+06	4	3	2	5	3	4	3	5	4	4	Peak Found	Peak Found	Peak Found	Peak Found	Peak Found	Peak Found	Peak Found	High	High	Peak Found	1		0
High	P09497	5	CLTB	Clathrin light chain B OS=Homo sapiens OX=9606 GN=CLTB PE=1 SV=1	1.147	0.869594	4.28625e+06	2.04149e+06	1.38172e+06	736552	1.05486e+06	972883	6.92857e+06	1.2618e+07	2.21619e+06	2.22679e+06	6.19182e+06	1.89956e+06	1.63573e+06	1.03852e+06	1.36298e+06	939373	7.66677e+06	42795391	1.7066e+06	3.42918e+06	4	4	2	2	2	2	4	5	3	3	High	High	High	High	High	High	High	High	High	High	1		0
High	Q00610	86	CLTC	Clathrin heavy chain 1 OS=Homo sapiens OX=9606 GN=CLTC PE=1 SV=5	1.115	0.838311	5.14547e+08	5.41703e+08	5.51766e+08	5.51463e+08	5.49986e+08	6.13733e+08	6.27469e+08	5.22859e+08	6.72493e+08	5.87332e+08	7.44515e+08	5.06218e+08	6.51807e+08	7.71349e+08	7.14888e+08	5.92397e+08	6.87867e+08	1.78517e+09	5.18303e+08	9.08053e+08	113	107	114	117	115	113	116	114	114	116	High	High	High	High	High	High	High	High	High	High	1	Met-loss+Acetyl [N-Term]	0
High	P10909	3	CLU	Clusterin OS=Homo sapiens OX=9606 GN=CLU PE=1 SV=1	1.433	0.585654		109029			100368		143800			88761.8		102426			130868		161149			133621		1			1		1			1	Not Found	Peak Found	Not Found	Not Found	Peak Found	Not Found	Peak Found	Not Found	Not Found	Peak Found	1		0
High	O75153	38	CLUH	Clustered mitochondria protein homolog OS=Homo sapiens OX=9606 GN=CLUH PE=1 SV=2	1	1	3.6472e+07	3.3088e+07	3.18091e+07	3.35468e+07	3.0967e+07	3.33867e+07	3.40141e+07	2.63091e+07	3.27058e+07	3.26433e+07	5.27123e+07	3.07786e+07	3.75248e+07	4.69529e+07	4.0309e+07	3.22997e+07	3.72101e+07	9.10422e+07	2.5404e+07	5.02591e+07	39	35	38	36	37	36	37	31	36	36	High	High	High	High	High	High	High	High	High	High	1		0
High	Q8NFW8	8	CMAS	N-acylneuraminate cytidylyltransferase OS=Homo sapiens OX=9606 GN=CMAS PE=1 SV=2	1.112	0.870572	4.59261e+06	5.53057e+06	5.3184e+06	4.46891e+06	5.6045e+06	6.26813e+06	5.96935e+06	5.0487e+06	6.33155e+06	5.7605e+06	6.59888e+06	5.17279e+06	6.24626e+06	6.25232e+06	7.30015e+06	6.04497e+06	6.5455e+06	1.73411e+07	4.91597e+06	8.84451e+06	8	8	8	8	8	8	8	8	8	8	High	High	High	High	High	High	High	High	High	High	1		0
High	Q96DG6	6	CMBL	Carboxymethylenebutenolidase homolog OS=Homo sapiens OX=9606 GN=CMBL PE=1 SV=1	1.026	0.998787	1.15846e+06	983593	1.32108e+06	2.24666e+06	1.44101e+06	1.05781e+06	1.80579e+06	2.26151e+06	563168	1.35277e+06	1.67174e+06	927708	1.55225e+06	3.14631e+06	1.87287e+06	1.01439e+06	1.99686e+06	7.69308e+06	431441	2.08534e+06	6	5	6	7	6	5	7	7	3	5	Peak Found	High	Peak Found	High	High	High	High	High	Peak Found	High	1	Met-loss+Acetyl [N-Term]	0
High	Q7Z7K0	1	CMC1	COX assembly mitochondrial protein homolog OS=Homo sapiens OX=9606 GN=CMC1 PE=1 SV=1	1.23	0.871838	86440.2		124105					330504	106295		121670		144518					1.14099e+06	80254.9		1		1					1	1		Peak Found	Not Found	Peak Found	Not Found	Not Found	Not Found	Not Found	High	Peak Found	Not Found	1		0.006
High	P30085	10	CMPK1	UMP-CMP kinase OS=Homo sapiens OX=9606 GN=CMPK1 PE=1 SV=3	1.151	0.792302	1.36108e+07	1.00373e+07	1.20566e+07	7.76199e+06	1.01302e+07	1.09384e+07	1.21663e+07	2.12731e+07	1.48174e+07	1.11851e+07	1.96943e+07	9.35517e+06	14244260	1.08334e+07	1.31395e+07	1.05433e+07	1.33531e+07	7.33658e+07	1.14191e+07	1.72593e+07	10	9	9	9	9	9	9	10	9	9	High	High	High	High	High	High	High	High	High	High	1		0
High	Q5EBM0	2	CMPK2	UMP-CMP kinase 2, mitochondrial OS=Homo sapiens OX=9606 GN=CMPK2 PE=1 SV=3	1.031	0.998787	542955	568462	447358		373803	1.06939e+06	510789		959448		794454	525336	527403		491609	1.03316e+06	552068		748513		1	1	1		1	2	1		2		Peak Found	Peak Found	Peak Found	Not Found	Peak Found	High	Peak Found	Not Found	Peak Found	Not Found	1		0
High	Q9BQ75	3	CMSS1	Protein CMSS1 OS=Homo sapiens OX=9606 GN=CMSS1 PE=1 SV=2	0.907	0.962865	1.55673e+06	1.60256e+06	1.50189e+06	1.93283e+06	1.82592e+06	1.36184e+06	1.57861e+06	1.40789e+06	1.07873e+06	1.31342e+06	2.22484e+06	1.49197e+06	1.74359e+06	2.69594e+06	2.41173e+06	1.31806e+06	1.71548e+06	4.716e+06	837825	2.04532e+06	3	3	3	3	3	2	3	2	1	1	Peak Found	Peak Found	Peak Found	High	High	Peak Found	Peak Found	Peak Found	Peak Found	Peak Found	1		0
High	Q8N1G2	5	CMTR1	Cap-specific mRNA (nucleoside-2'-O-)-methyltransferase 1 OS=Homo sapiens OX=9606 GN=CMTR1 PE=1 SV=1	0.874	0.859113	941028	677333	746655	955889	542901	740592	491473	984383	621773	731349	1.3594e+06	637596	876930	1.33162e+06	703930	700018	546460	3.41155e+06	481191	1.10778e+06	4	4	4	4	3	4	3	4	4	4	High	High	High	High	High	High	High	High	Peak Found	High	1		0
High	P62633	7	CNBP	Cellular nucleic acid-binding protein OS=Homo sapiens OX=9606 GN=CNBP PE=1 SV=1	0.999	1	2.42925e+06	1.64716e+06	1.68968e+06	1.59452e+06	2.48747e+06	2.10812e+06	1.6109e+06	1.42633e+07	2.05387e+06	1.27622e+06	3.47504e+06	1.55652e+06	2.01509e+06	2.23872e+06	3.22256e+06	2.03925e+06	1.78309e+06	4.95883e+07	1.58603e+06	1.95188e+06	6	5	5	5	6	6	5	7	5	5	High	High	High	High	High	High	High	High	High	High	1	Met-loss+Acetyl [N-Term]	0
High	Q96KP4	27	CNDP2	Cytosolic non-specific dipeptidase OS=Homo sapiens OX=9606 GN=CNDP2 PE=1 SV=2	1.055	0.963134	7.84466e+07	5.80912e+07	8.07888e+07	6.68579e+07	5.44568e+07	6.29958e+07	6.15654e+07	6.98554e+07	8.38005e+07	8.26742e+07	1.14342e+08	5.41012e+07	9.66685e+07	9.3169e+07	7.02213e+07	6.07297e+07	6.73734e+07	2.40412e+08	6.45504e+07	1.28702e+08	27	24	28	28	28	27	28	29	28	29	High	High	High	High	High	High	High	High	High	High	1	Met-loss+Acetyl [N-Term]	0
High	Q9BYD5	1	CNFN	Cornifelin OS=Homo sapiens OX=9606 GN=CNFN PE=1 SV=2	100	2.30261e-16		151435				271138	114099		128029			141838				261460	124226		99745.7			1				1	1		1		Not Found	Peak Found	Not Found	Not Found	Not Found	High	Peak Found	Not Found	Peak Found	Not Found	1		0.003
High	Q9P003	1	CNIH4	Protein cornichon homolog 4 OS=Homo sapiens OX=9606 GN=CNIH4 PE=1 SV=1	1.067	0.957053	1.46174e+06	1.90016e+06	2.86119e+06	1.65575e+06	1.97847e+06	1.45655e+06	2.70161e+06	2.24486e+06	1.81455e+06	2.20084e+06	2.13783e+06	1.79294e+06	3.36552e+06	2.32218e+06	2.54146e+06	1.37964e+06	3.02359e+06	7.71381e+06	1.4096e+06	3.34377e+06	2	3	3	2	2	3	3	2	2	2	High	Peak Found	Peak Found	High	High	High	High	High	High	High	1		0
High	Q8WXI2	2	CNKSR2	Connector enhancer of kinase suppressor of ras 2 OS=Homo sapiens OX=9606 GN=CNKSR2 PE=1 SV=1	1.022	0.996655	3.48549e+06	4.3482e+06	4.65053e+06	3.55064e+06	4.19536e+06	3.92365e+06	4.26981e+06	4.84813e+06	3.98378e+06	4.99412e+06	5.05071e+06	4.13294e+06	5.52312e+06	5.02015e+06	5.42536e+06	3.78616e+06	4.74209e+06	1.65132e+07	3.05782e+06	7666626	2	2	2	2	2	2	2	2	2	2	High	High	High	Peak Found	Peak Found	High	High	Peak Found	Peak Found	High	1		0.002
High	P51911	2	CNN1	Calponin-1 OS=Homo sapiens OX=9606 GN=CNN1 PE=1 SV=2	12.119	2.30261e-16			244064		180890		247870	247580	359857	358430			281541		239556		268620	864683	281316	554351			1		1		1	1	1	1	Not Found	Not Found	Peak Found	Not Found	Peak Found	Not Found	Peak Found	Peak Found	Peak Found	Peak Found	1		0
High	Q99439	10	CNN2	Calponin-2 OS=Homo sapiens OX=9606 GN=CNN2 PE=1 SV=4	1.067	0.953353	2.61772e+07	2.10255e+07	1.76252e+07	2.01965e+07	1.82789e+07	2.18456e+07	2.08228e+07	2.17961e+07	1.67105e+07	2.03709e+07	3.79315e+07	1.96865e+07	2.0848e+07	2.83143e+07	2.36616e+07	2.10401e+07	2.29276e+07	7.41974e+07	1.28746e+07	3.13742e+07	17	15	15	18	15	16	16	16	15	17	High	High	High	High	High	High	High	High	High	High	1		0
High	Q15417	9	CNN3	Calponin-3 OS=Homo sapiens OX=9606 GN=CNN3 PE=1 SV=1	0.998	1	4.27951e+07	3.08285e+07	3.333e+07	3.57227e+07	3.04114e+07	2.47266e+07	2.68383e+07	5.21687e+07	2.31334e+07	3.14598e+07	6.15964e+07	2.93263e+07	3.91847e+07	5.02084e+07	3.94357e+07	2.38301e+07	2.97396e+07	1.77783e+08	1.76388e+07	4.82319e+07	12	13	13	13	13	13	12	13	13	13	High	High	High	High	High	High	High	High	High	High	1		0
High	A5YKK6	37	CNOT1	CCR4-NOT transcription complex subunit 1 OS=Homo sapiens OX=9606 GN=CNOT1 PE=1 SV=2	0.931	0.964746	1.36439e+07	1.61762e+07	1.34961e+07	1.54096e+07	1.6992e+07	1.40145e+07	1.51697e+07	1.27709e+07	1.31768e+07	1.46529e+07	1.98759e+07	15073923	1.59817e+07	2.15909e+07	2.19197e+07	1.34729e+07	1.67031e+07	4.41744e+07	1.01832e+07	2.25315e+07	31	33	29	32	31	30	31	29	29	32	High	High	High	High	High	High	High	High	High	High	1		0
High	Q9H9A5	3	CNOT10	CCR4-NOT transcription complex subunit 10 OS=Homo sapiens OX=9606 GN=CNOT10 PE=1 SV=1	1.039	0.980099	2.15772e+06	881152	2.29998e+06	3.13743e+06	2.9287e+06	2.26954e+06	891036	3.47713e+06	2.1779e+06	2.26926e+06	3.11567e+06	827919	2.75963e+06	4.41878e+06	3.77205e+06	2.17781e+06	990262	1.19761e+07	1.69568e+06	3.47416e+06	3	2	3	3	3	3	2	3	3	3	High	High	High	High	High	High	High	High	High	High	1		0
High	Q9UKZ1	3	CNOT11	CCR4-NOT transcription complex subunit 11 OS=Homo sapiens OX=9606 GN=CNOT11 PE=1 SV=1	0.924	0.975319	1.36519e+06	895681	1.52903e+06	1.24118e+06	1.66261e+06	1.38798e+06	1.52108e+06	1.31707e+06	1.25749e+06	1.47643e+06	1.95749e+06	845633	1.7858e+06	1.73702e+06	2.17887e+06	1.33358e+06	1.67167e+06	4.42221e+06	971037	2.27542e+06	3	3	3	3	3	3	3	3	3	3	High	High	High	High	Peak Found	High	High	High	High	High	1		0
High	Q9NZN8	4	CNOT2	CCR4-NOT transcription complex subunit 2 OS=Homo sapiens OX=9606 GN=CNOT2 PE=1 SV=1	0.94	0.994413	1.20543e+06	879097	1.47978e+06	1.35808e+06	848026	618194	1.70849e+06	856014	1.50926e+06	1.2582e+06	1.77192e+06	813808	1.76059e+06	1.91581e+06	1.10122e+06	597139	1.8651e+06	2.92348e+06	1.17467e+06	1.93755e+06	3	2	3	3	2	2	3	2	3	3	High	High	High	High	High	Peak Found	Peak Found	High	High	High	1		0
High	O75175	6	CNOT3	CCR4-NOT transcription complex subunit 3 OS=Homo sapiens OX=9606 GN=CNOT3 PE=1 SV=1	0.931	0.963134	1.052e+07	1.28203e+07	8.86598e+06	1.06181e+07	1.14772e+07	1.13172e+07	1.32173e+07	9.68762e+06	1.18897e+07	8.22098e+06	1.50314e+07	1.19045e+07	1.02673e+07	1.47906e+07	1.51551e+07	1.09912e+07	1.43401e+07	3.35476e+07	9.28367e+06	1.27274e+07	4	4	4	4	4	4	4	5	3	3	High	High	High	High	High	High	High	High	High	High	1		0
High	Q9ULM6	1	CNOT6	CCR4-NOT transcription complex subunit 6 OS=Homo sapiens OX=9606 GN=CNOT6 PE=1 SV=2	0.773	0.767161	169429	238608	239930	180405	196884	174203	152262	144869	130979	186672	244838	225229	280044	251952	254276	164036	171374	503119	101438	280682	1	1	1	1	1	1	1	1	1	1	Peak Found	High	High	High	High	Peak Found	Peak Found	High	High	Peak Found	1		0.006
High	Q9UIV1	4	CNOT7	CCR4-NOT transcription complex subunit 7 OS=Homo sapiens OX=9606 GN=CNOT7 PE=1 SV=3	0.971	0.998787	1.86176e+06	1.96912e+06	2.44411e+06	2.22511e+06	2.70337e+06	1.99914e+06	2.89956e+06	1.40282e+06	2.01203e+06	2.07109e+06	2.66733e+06	1.83608e+06	2.86399e+06	3.08805e+06	3.54697e+06	1.92139e+06	3.16252e+06	4.72762e+06	1.55827e+06	3.2226e+06	3	3	4	4	4	4	5	2	3	3	High	High	High	High	High	High	High	High	High	High	1		0
High	Q92600	8	CNOT9	CCR4-NOT transcription complex subunit 9 OS=Homo sapiens OX=9606 GN=CNOT9 PE=1 SV=1	0.96	0.998787	2.9334e+06	2.31398e+06	2.93994e+06	2.8348e+06	2.52906e+06	2.3898e+06	2.11005e+06	2.11432e+06	2.26449e+06	2.26342e+06	4.20731e+06	2.17479e+06	3.43589e+06	3.95311e+06	3.30613e+06	2.28012e+06	2.32754e+06	7340735	1.74627e+06	3.45213e+06	7	6	7	7	7	6	6	6	6	6	High	High	High	High	High	High	High	High	High	High	1		0
High	P09543	17	CNP	2',3'-cyclic-nucleotide 3'-phosphodiesterase OS=Homo sapiens OX=9606 GN=CNP PE=1 SV=2	1.192	0.609947	1.85461e+07	1.75757e+07	1.69023e+07	1.26563e+07	1.98495e+07	2.77638e+07	2.16281e+07	1.77173e+07	2.19039e+07	1.71893e+07	2.68934e+07	1.64218e+07	1.99938e+07	1.77855e+07	2.56217e+07	2.68328e+07	2.38314e+07	6.06249e+07	1.68855e+07	2.64516e+07	16	17	16	14	17	18	16	16	17	14	High	High	High	High	High	High	High	High	High	High	1		0
High	Q9Y2B0	2	CNPY2	Protein canopy homolog 2 OS=Homo sapiens OX=9606 GN=CNPY2 PE=1 SV=1	0.796	0.67289	1.23436e+06	2.15399e+06	1.27495e+06	1.82018e+06	1.54774e+06	1.24548e+06	1.29298e+06	2.43005e+06	1.00707e+06	1.42073e+06	1.73793e+06	2.001e+06	1.57178e+06	2.5502e+06	2.00317e+06	1.2011e+06	1.42791e+06	8.28744e+06	810370	2.16358e+06	2	2	1	1	1	2	2	2	2	2	High	Peak Found	Peak Found	Peak Found	Peak Found	Peak Found	Peak Found	Peak Found	Peak Found	Peak Found	1		0.007
High	Q9BT09	3	CNPY3	Protein canopy homolog 3 OS=Homo sapiens OX=9606 GN=CNPY3 PE=1 SV=1	0.924	0.975319	1.04374e+06	1.21285e+06	1.20434e+06	897484	1.09904e+06	1.05452e+06	1.2703e+06	1.74703e+06	1.50253e+06	1.34315e+06	1.5351e+06	1.11996e+06	1.43991e+06	1.26371e+06	1.40098e+06	1.02096e+06	1.40058e+06	6.04012e+06	1.16495e+06	2.06221e+06	2	1	2	2	1	1	3	3	2	3	Peak Found	Peak Found	Peak Found	Peak Found	High	Peak Found	Peak Found	High	Peak Found	High	1		0
High	Q12860	2	CNTN1	Contactin-1 OS=Homo sapiens OX=9606 GN=CNTN1 PE=1 SV=1	1.36	0.619086	176437	945195	96708	65611.9		1.11641e+06		73468.7	278863	182540	254290	880566	116535	90241.3		1.06715e+06		253314	214692	285564	1	2	1	1		2		1	1	1	High	High	Peak Found	Peak Found	Not Found	High	Not Found	High	High	High	1		0.001
High	Q9Y2R0	3	COA3	Cytochrome c oxidase assembly factor 3 homolog, mitochondrial OS=Homo sapiens OX=9606 GN=COA3 PE=1 SV=1	1.274	0.372472	3.09836e+06	3.19625e+06	2.82841e+06	2.33239e+06	3.34407e+06	3.4709e+06	3.84391e+06	4.1156e+06	3.91652e+06	3.62569e+06	4.44118e+06	3.02504e+06	3.30883e+06	3.27635e+06	4346914	3.35771e+06	4.24578e+06	1.41362e+07	2.99919e+06	5.57085e+06	3	3	3	3	3	3	3	3	3	3	High	High	High	Peak Found	High	High	High	High	High	High	1	Met-loss+Acetyl [N-Term]	0
High	Q13057	10	COASY	Bifunctional coenzyme A synthase OS=Homo sapiens OX=9606 GN=COASY PE=1 SV=4	0.941	0.991441	3.0593e+06	3.47346e+06	3.51348e+06	3.35407e+06	3.4021e+06	2.65818e+06	2.61061e+06	2.85022e+06	3.0811e+06	3.43453e+06	4.43208e+06	3.2545e+06	4.16164e+06	4.67572e+06	4.41642e+06	2.55139e+06	2.87908e+06	9.81626e+06	2.35877e+06	5.31255e+06	9	9	10	9	9	9	7	9	8	10	High	High	High	High	High	High	High	High	High	High	1		0
High	Q53SF7	3	COBLL1	Cordon-bleu protein-like 1 OS=Homo sapiens OX=9606 GN=COBLL1 PE=1 SV=3	0.95	0.998787	315721	278547	360178	322992	281570	264872	335671	218749	304718	255762	458372	259494	436983	443986	364387	253162	364429	749280	233622	403856	2	2	2	2	2	2	2	2	2	2	High	High	High	High	High	High	Peak Found	High	High	High	1		0
High	Q8WTW3	8	COG1	Conserved oligomeric Golgi complex subunit 1 OS=Homo sapiens OX=9606 GN=COG1 PE=1 SV=1	1.072	0.950389	2.62814e+06	3.40667e+06	3.38595e+06	3.0435e+06	3.09309e+06	3.55058e+06	3.68238e+06	1.97971e+06	3.4925e+06	3.2248e+06	3.80479e+06	3.15808e+06	3.97541e+06	4.26673e+06	4.03383e+06	3.44744e+06	4.0435e+06	6.8689e+06	2.68515e+06	4.95695e+06	5	5	5	5	5	5	5	4	5	5	High	High	High	High	High	High	High	High	High	High	1	Met-loss+Acetyl [N-Term]	0
High	Q14746	9	COG2	Conserved oligomeric Golgi complex subunit 2 OS=Homo sapiens OX=9606 GN=COG2 PE=1 SV=1	1.003	1	1.72573e+06	1.73869e+06	1.70257e+06	1.43914e+06	1.90561e+06	1.29818e+06	4.85566e+06	1.4756e+06	1.40363e+06	1.91531e+06	2.51891e+06	1.61864e+06	2.03937e+06	2.00281e+06	2.45679e+06	1.24773e+06	5.28502e+06	5.05786e+06	1.08382e+06	2.9731e+06	6	7	6	6	7	5	7	6	4	6	High	High	High	High	High	High	High	High	High	High	1		0
High	Q96JB2	8	COG3	Conserved oligomeric Golgi complex subunit 3 OS=Homo sapiens OX=9606 GN=COG3 PE=1 SV=3	0.981	1	1.57277e+06	1.46441e+06	1.59318e+06	1.54187e+06	1.40184e+06	1.96946e+06	1.43956e+06	1.13715e+06	1.46502e+06	1.33036e+06	2.26698e+06	1.36042e+06	1.85805e+06	2.15385e+06	1.83092e+06	1.91304e+06	1.57367e+06	3.90225e+06	1.12665e+06	2.0528e+06	6	5	6	6	5	7	5	4	6	5	High	High	High	High	High	High	High	High	Peak Found	High	1	Met-loss+Acetyl [N-Term]	0
High	Q9H9E3	12	COG4	Conserved oligomeric Golgi complex subunit 4 OS=Homo sapiens OX=9606 GN=COG4 PE=1 SV=3	0.988	1	3.94421e+06	4.56753e+06	4.20465e+06	4.02114e+06	3.16642e+06	4.05987e+06	3.6719e+06	3.91998e+06	4.29829e+06	3.48222e+06	5.67854e+06	4.28751e+06	4.91772e+06	5.63109e+06	4.13279e+06	3.92123e+06	4.03779e+06	1.34446e+07	3.30114e+06	5.35638e+06	9	10	11	10	8	11	10	12	11	9	High	High	High	High	High	High	High	High	High	High	1		0
High	Q9UP83	12	COG5	Conserved oligomeric Golgi complex subunit 5 OS=Homo sapiens OX=9606 GN=COG5 PE=1 SV=3	0.896	0.928379	3.99656e+06	3.89309e+06	3.71699e+06	3.67595e+06	2.33948e+06	3.79706e+06	2.35486e+06	2.89212e+06	3.77773e+06	3.68698e+06	5.76735e+06	3.62744e+06	4.388e+06	5.13646e+06	3.00987e+06	3.67712e+06	2.59456e+06	1.0026e+07	2.90043e+06	5.70342e+06	11	11	9	11	8	11	9	10	12	11	High	High	High	High	High	High	High	High	High	High	1		0
High	Q9Y2V7	5	COG6	Conserved oligomeric Golgi complex subunit 6 OS=Homo sapiens OX=9606 GN=COG6 PE=1 SV=2	0.885	0.94624	324810	635295	706051	316010	738373	300987	654495	253952	341815	334299	471878	588847	843965	444364	959896	292960	710663	895024	267944	513915	1	2	2	1	2	1	2	1	1	1	High	High	Peak Found	High	High	High	High	High	High	High	1		0
High	P83436	7	COG7	Conserved oligomeric Golgi complex subunit 7 OS=Homo sapiens OX=9606 GN=COG7 PE=1 SV=1	0.906	0.944463	2.26134e+06	2.35437e+06	2.40424e+06	3.75854e+06	3.1122e+06	2.42124e+06	2.2166e+06	2.48237e+06	1.937e+06	2.19386e+06	3.26418e+06	2.19143e+06	2.8312e+06	5.26622e+06	4.0439e+06	2.34869e+06	2.4245e+06	8.66844e+06	1.49461e+06	3.36494e+06	6	6	7	6	7	5	5	7	6	8	High	High	High	High	High	High	High	High	High	High	1		0
High	Q96MW5	8	COG8	Conserved oligomeric Golgi complex subunit 8 OS=Homo sapiens OX=9606 GN=COG8 PE=1 SV=2	0.911	0.96612	1.82408e+06	1.44522e+06	1.38424e+06	1.19631e+06	1.13189e+06	1.10505e+06	1.09088e+06	1.02922e+06	1.08236e+06	1.15028e+06	2.66894e+06	1.34222e+06	1.64857e+06	1.67807e+06	1.4704e+06	1.07057e+06	1.20251e+06	3.52761e+06	828110	1.78227e+06	5	5	5	5	5	5	3	4	5	5	High	High	High	Peak Found	High	High	Peak Found	High	High	High	1	Met-loss+Acetyl [N-Term]	0
High	P38432	2	COIL	Coilin OS=Homo sapiens OX=9606 GN=COIL PE=1 SV=1	1.171	0.932431	192464	151409	49494.9	274854	148286	138355	107527	130289	152483	63838.7	275241	141291	59144	381456	192974	131356	117648	451657	119045	98747.7	2	2	1	2	2	1	1	1	2	1	Peak Found	High	Peak Found	High	High	High	High	High	High	Peak Found	1		0.001
High	Q99715	25	COL12A1	Collagen alpha-1(XII) chain OS=Homo sapiens OX=9606 GN=COL12A1 PE=1 SV=2	0.995	1	7.34152e+06	7.8534e+06	6.44324e+06	1.00545e+07	7.35956e+06	7.11903e+06	7.87689e+06	6.67496e+06	6.02773e+06	5.50098e+06	1.05935e+07	7.38445e+06	7.61067e+06	1.41173e+07	9.54166e+06	6.87145e+06	8.68509e+06	2.27357e+07	4.61384e+06	8.46352e+06	15	13	13	17	14	12	15	11	11	11	High	Peak Found	High	High	High	High	High	High	High	High	1		0
High	Q05707	8	COL14A1	Collagen alpha-1(XIV) chain OS=Homo sapiens OX=9606 GN=COL14A1 PE=1 SV=3	0.995	1	1.45627e+06	1.06664e+06	1.15077e+06	2.94384e+06	1.25446e+06	1.46419e+06	722172	1.95997e+06	1.66699e+06	1.90322e+06	2.1002e+06	991036	1.34201e+06	4.13154e+06	1.64834e+06	1.41532e+06	790934	6.54063e+06	1.29664e+06	2.93409e+06	3	3	4	5	3	3	3	4	5	5	High	Peak Found	Peak Found	Peak Found	Peak Found	Peak Found	High	Peak Found	High	Peak Found	1		0
High	Q07092	3	COL16A1	Collagen alpha-1(XVI) chain OS=Homo sapiens OX=9606 GN=COL16A1 PE=1 SV=2	0.985	0.998787	647384	882761	821762	727008	854192	517826	479730	444302	459840	450679	928991	829544	965775	1.01644e+06	1.10026e+06	501002	530492	1.52028e+06	345962	690755	3	3	3	2	3	2	2	2	2	2	Peak Found	Peak Found	High	Peak Found	High	High	Peak Found	High	High	Peak Found	1		0
High	Q9UMD9	23	COL17A1	Collagen alpha-1(XVII) chain OS=Homo sapiens OX=9606 GN=COL17A1 PE=1 SV=3	0.794	0.36246	6.53213e+07	5.38485e+07	4.782e+07	4.68466e+07	5.23771e+07	4.24672e+07	2.96056e+07	7.28106e+07	4.16333e+07	4.11817e+07	9.43041e+07	5.06564e+07	5.6415e+07	6.5744e+07	6.7632e+07	4.08743e+07	3.27235e+07	2.49026e+08	3.19949e+07	6.31965e+07	33	30	31	29	30	30	25	32	31	29	High	High	High	High	High	High	High	High	High	High	1		0
High	P39060	8	COL18A1	Collagen alpha-1(XVIII) chain OS=Homo sapiens OX=9606 GN=COL18A1 PE=1 SV=5	0.828	0.699906	1.60298e+06	3.07245e+06	2.93964e+06	1.44923e+06	3.27413e+06	1.96346e+06	1.54142e+06	675177	1.61894e+06	1.21457e+06	2.30788e+06	2.85599e+06	3.43123e+06	2.02526e+06	4.30196e+06	1.89925e+06	1.67855e+06	2.2618e+06	1.25959e+06	1.88106e+06	5	6	6	4	6	4	4	2	4	3	High	High	High	High	High	High	High	High	High	High	1		0
High	P12109	7	COL6A1	Collagen alpha-1(VI) chain OS=Homo sapiens OX=9606 GN=COL6A1 PE=1 SV=3	0.812	0.630288	1.66871e+06	2.07812e+06	2.08429e+06	2.41862e+06	2.17269e+06	2.03951e+06	1.89272e+06	2.42407e+06	2.06041e+06	2.12324e+06	2.45012e+06	1.93573e+06	2.4734e+06	3.40905e+06	2.79899e+06	1.96842e+06	2.08647e+06	8.15117e+06	1.58978e+06	3.27316e+06	2	2	3	3	3	3	2	2	4	2	Peak Found	Peak Found	Peak Found	Peak Found	Peak Found	Peak Found	Peak Found	Peak Found	Peak Found	Peak Found	1		0
High	P12110	6	COL6A2	Collagen alpha-2(VI) chain OS=Homo sapiens OX=9606 GN=COL6A2 PE=1 SV=4	1.171	0.8423	1.05859e+06	1.44271e+06	1.69808e+06	857572	1.45314e+06	1.51291e+06	1.64929e+06	1.09024e+06	1.24008e+06	998835	1.521e+06	1.33364e+06	1.96557e+06	1.19914e+06	1.9237e+06	1.47238e+06	1.78604e+06	3.85021e+06	971362	1.53915e+06	1	2	2	1	2	2	2	1	1	1	Peak Found	Peak Found	Peak Found	Peak Found	Peak Found	Peak Found	Peak Found	Peak Found	Peak Found	Peak Found	1		0
High	P12111	3	COL6A3	Collagen alpha-3(VI) chain OS=Homo sapiens OX=9606 GN=COL6A3 PE=1 SV=5																																	Not Found	Not Found	Not Found	Not Found	Not Found	Not Found	Not Found	High	Not Found	Not Found	1		0
High	Q02388	31	COL7A1	Collagen alpha-1(VII) chain OS=Homo sapiens OX=9606 GN=COL7A1 PE=1 SV=2	0.897	0.879718	3.06331e+07	3.41542e+07	3.1114e+07	3.01242e+07	3.07878e+07	2.52182e+07	3.13667e+07	3.10348e+07	2.38877e+07	2.5836e+07	4.39372e+07	3.19735e+07	3.6528e+07	4.20433e+07	3.9906e+07	2.42715e+07	3.45743e+07	1.07622e+08	1.83667e+07	3.94776e+07	29	28	31	28	30	28	31	31	30	29	High	High	High	High	High	High	High	High	High	High	1		0
High	Q8NBJ5	20	COLGALT1	Procollagen galactosyltransferase 1 OS=Homo sapiens OX=9606 GN=COLGALT1 PE=1 SV=1	1.032	0.996655	1.34985e+07	1.96087e+07	1.76447e+07	1.89643e+07	1.90955e+07	1.9513e+07	1.92477e+07	2.15381e+07	1.97507e+07	1.84579e+07	1.94644e+07	1.83053e+07	2.0751e+07	2.65143e+07	2.48851e+07	1.88135e+07	2.11003e+07	7.35847e+07	1.53187e+07	2.84621e+07	18	19	18	19	18	19	19	19	18	18	High	High	High	High	High	High	High	High	High	High	1		0
High	Q8IYK4	1	COLGALT2	Procollagen galactosyltransferase 2 OS=Homo sapiens OX=9606 GN=COLGALT2 PE=1 SV=1																																	Not Found	Not Found	Not Found	Not Found	Not Found	Not Found	Not Found	High	Not Found	Not Found	1		0.008
High	Q8N668	2	COMMD1	COMM domain-containing protein 1 OS=Homo sapiens OX=9606 GN=COMMD1 PE=1 SV=1	0.955	0.998787	732777	566611	594355	443852	434736	541081	526461	624968	439376	504966	1.05553e+06	525804	703791	619596	555326	525408	579462	2.21233e+06	337591	773260	1	1	1	1	1	1	1	1	1	1	High	High	High	High	Peak Found	High	High	High	High	High	1		0
High	Q9Y6G5	3	COMMD10	COMM domain-containing protein 10 OS=Homo sapiens OX=9606 GN=COMMD10 PE=1 SV=1	1.065	0.983516	295351	619202	441352	185203	214235	705950	228209	448981	907444	445242	422846	580198	519454	261139	277908	684687	254189	1.5314e+06	702522	682443	1	2	2	1	1	2	1	2	3	2	High	High	High	Peak Found	Peak Found	High	Peak Found	High	High	High	1		0
High	Q86X83	5	COMMD2	COMM domain-containing protein 2 OS=Homo sapiens OX=9606 GN=COMMD2 PE=1 SV=2	0.92	0.973669	1.30964e+06	1.11606e+06	1.8666e+06	1.37436e+06	1.36577e+06	1.09445e+06	1.57721e+06	1.48264e+06	1.1916e+06	1.64233e+06	1.8962e+06	1.03414e+06	2.22275e+06	1.90402e+06	1.78241e+06	1.05702e+06	1.71231e+06	5.07505e+06	923922	2.57004e+06	3	2	4	3	4	2	4	4	3	4	High	High	High	High	High	High	High	High	High	High	1		0
High	Q9UBI1	6	COMMD3	COMM domain-containing protein 3 OS=Homo sapiens OX=9606 GN=COMMD3 PE=1 SV=1	0.875	0.912532	2.0558e+06	1.70555e+06	2.40588e+06	1.65292e+06	1.06374e+06	1.16977e+06	1.58751e+06	2.34361e+06	1.58914e+06	1.7474e+06	2.96871e+06	1.59152e+06	2.84096e+06	2.2892e+06	1.39108e+06	1.12801e+06	1.73512e+06	8.08974e+06	1.22669e+06	2.71514e+06	5	4	6	5	4	4	5	6	5	5	High	High	High	High	High	High	High	High	High	High	1		0
High	Q9H0A8	5	COMMD4	COMM domain-containing protein 4 OS=Homo sapiens OX=9606 GN=COMMD4 PE=1 SV=1	0.924	0.975319	1.5334e+06	1.52471e+06	1.82196e+06	1.68295e+06	1.39114e+06	1.38496e+06	1.24133e+06	1.30776e+06	1.29124e+06	1.69129e+06	2.21794e+06	1.43269e+06	2.15197e+06	2.35876e+06	1.79154e+06	1.31648e+06	1.38962e+06	4.50673e+06	1.00351e+06	2.56737e+06	4	4	4	4	4	4	3	4	4	4	High	High	High	High	High	High	High	High	High	High	1		0
High	Q9GZQ3	3	COMMD5	COMM domain-containing protein 5 OS=Homo sapiens OX=9606 GN=COMMD5 PE=1 SV=1	0.936	0.975319	610672	663255	852263	562772	657629	636049	616568	569962	599455	777749	879660	617486	1.00001e+06	787709	861694	614472	673982	1.88167e+06	465422	1.20779e+06	2	2	2	2	2	2	2	2	2	2	High	High	High	Peak Found	High	Peak Found	High	High	Peak Found	High	1		0
High	Q86VX2	2	COMMD7	COMM domain-containing protein 7 OS=Homo sapiens OX=9606 GN=COMMD7 PE=1 SV=2	1.087	0.973669	272976	317464	371280	270480	260867	329398	287251	338706	345725	347011	403511	298495	442560	380892	334874	316318	314333	1.14758e+06	268866	533151	2	2	2	2	2	2	2	2	2	2	Peak Found	Peak Found	High	Peak Found	High	High	Peak Found	High	Peak Found	High	1		0.001
High	Q9NX08	4	COMMD8	COMM domain-containing protein 8 OS=Homo sapiens OX=9606 GN=COMMD8 PE=1 SV=1	1.042	0.998787	1.34885e+06	1.00932e+06	1.19187e+06	954927	800256	948547	897950	1.99139e+06	837697	1.38522e+06	1.94103e+06	936301	1.3968e+06	1.32948e+06	1.051e+06	917078	973641	6909115	651592	2.16047e+06	4	4	4	4	4	4	3	4	3	4	High	High	High	High	High	High	High	High	High	Peak Found	1		0
High	Q9P000	7	COMMD9	COMM domain-containing protein 9 OS=Homo sapiens OX=9606 GN=COMMD9 PE=1 SV=2	1.115	0.883224	1.72217e+06	1.57937e+06	2.05055e+06	1.55602e+06	998245	1.80502e+06	2.30191e+06	2.7325e+06	2.69328e+06	2.45494e+06	2.52609e+06	1.46729e+06	2.46337e+06	2.17217e+06	1.29737e+06	1.74783e+06	2.5223e+06	9.36978e+06	2.06714e+06	3.84321e+06	4	5	5	5	3	5	6	7	6	6	High	High	High	High	High	High	High	High	High	High	1	Met-loss+Acetyl [N-Term]	0
High	P21964	11	COMT	Catechol O-methyltransferase OS=Homo sapiens OX=9606 GN=COMT PE=1 SV=2	1.077	0.940352	2.03465e+07	2.00478e+07	2.30183e+07	1.80786e+07	2.21673e+07	1.91085e+07	2.43079e+07	1.94855e+07	2.33013e+07	1.94944e+07	2.9432e+07	1.87873e+07	2.73505e+07	2.51132e+07	2.87438e+07	1.82935e+07	2.66992e+07	6.71819e+07	1.79047e+07	3.02292e+07	13	14	13	13	13	12	13	12	14	10	High	High	High	High	High	High	High	High	High	High	1		0
High	Q86VU5	3	COMTD1	Catechol O-methyltransferase domain-containing protein 1 OS=Homo sapiens OX=9606 GN=COMTD1 PE=1 SV=1	1.002	1	495896	631146	662627	615803	612050	526081	723016	580820	548002	632895	716065	603999	779389	867556	789882	506192	804017	1.98491e+06	416389	968523	2	2	3	3	3	2	3	3	2	3	High	High	High	High	High	High	High	High	High	High	1		0
High	P53621	60	COPA	Coatomer subunit alpha OS=Homo sapiens OX=9606 GN=COPA PE=1 SV=2	1.034	0.986338	1.29308e+08	1.32749e+08	1.34169e+08	1.35477e+08	1.34592e+08	1.39601e+08	1.39088e+08	1.08447e+08	1.38385e+08	1.36909e+08	1.87266e+08	1.24066e+08	1.58698e+08	1.8973e+08	1.74375e+08	1.34555e+08	1.52875e+08	3.7102e+08	1.0685e+08	2.10897e+08	67	66	64	66	67	66	65	63	65	68	High	High	High	High	High	High	High	High	High	High	1		0
High	P53618	43	COPB1	Coatomer subunit beta OS=Homo sapiens OX=9606 GN=COPB1 PE=1 SV=3	1.035	0.985922	8.12251e+07	8.86424e+07	8.0208e+07	8.24049e+07	7.96457e+07	8.26532e+07	8.1857e+07	8.05092e+07	8.34888e+07	8.28114e+07	1.17733e+08	8.28725e+07	9.53919e+07	1.15214e+08	1.03228e+08	7.94795e+07	8.99934e+07	2.74442e+08	6.44853e+07	1.28019e+08	46	46	47	44	45	44	46	47	44	47	High	High	High	High	High	High	High	High	High	High	1	Met-loss+Acetyl [N-Term]	0
High	P35606	37	COPB2	Coatomer subunit beta' OS=Homo sapiens OX=9606 GN=COPB2 PE=1 SV=2	1.054	0.964106	6.82429e+07	6.7365e+07	6.69049e+07	6.27586e+07	6.51233e+07	6.86798e+07	6.80102e+07	5.63399e+07	6.73699e+07	7.3544e+07	9.912e+07	6.27755e+07	7.92742e+07	8.79013e+07	8.42088e+07	6.6237e+07	7.46839e+07	1.93977e+08	5.21554e+07	1.13125e+08	35	35	35	34	35	35	34	31	34	35	High	High	High	High	High	High	High	High	High	High	1		0
High	O14579	12	COPE	Coatomer subunit epsilon OS=Homo sapiens OX=9606 GN=COPE PE=1 SV=3	1.008	1	1.83222e+07	1.59262e+07	1.86183e+07	1.53241e+07	1.51518e+07	1.70006e+07	1.56379e+07	1.80459e+07	1.65835e+07	1.62896e+07	2.65106e+07	1.48444e+07	2.1999e+07	2.13418e+07	1.97437e+07	1.63544e+07	1.71406e+07	6.16875e+07	1.27919e+07	2.52162e+07	14	15	14	14	14	14	14	15	13	14	High	High	High	High	High	High	High	High	High	High	1		0
High	Q9Y678	39	COPG1	Coatomer subunit gamma-1 OS=Homo sapiens OX=9606 GN=COPG1 PE=1 SV=1	1.023	0.996655	9.47098e+07	9.83764e+07	9.26347e+07	9.87168e+07	9.36131e+07	1.04009e+08	9.42235e+07	8.82233e+07	9.34995e+07	9.08111e+07	137338284	9.205e+07	1.09687e+08	1.38367e+08	1.20823e+08	1.00201e+08	1.03974e+08	301768821	7.17495e+07	1.39695e+08	40	40	41	41	41	40	38	39	40	40	High	High	High	High	High	High	High	High	High	High	1		0
High	Q9UBF2	16	COPG2	Coatomer subunit gamma-2 OS=Homo sapiens OX=9606 GN=COPG2 PE=1 SV=1	0.902	0.940352	5.09078e+06	3.64501e+06	6.13757e+06	2.9538e+06	4.92046e+06	2.47005e+06	4.42015e+06	1.55267e+06	4.85783e+06	6.19782e+06	7.42345e+06	3.40835e+06	7.30177e+06	4.12192e+06	6.33051e+06	2.36181e+06	4.88521e+06	5.37901e+06	3.74258e+06	9.52068e+06	12	13	12	12	12	11	11	9	12	14	High	High	High	High	High	High	High	High	High	High	1		0
High	P61201	16	COPS2	COP9 signalosome complex subunit 2 OS=Homo sapiens OX=9606 GN=COPS2 PE=1 SV=1	0.945	0.981281	2.0084e+07	1.99826e+07	2.14171e+07	1.99371e+07	2.25093e+07	1.94338e+07	1.96383e+07	2.03459e+07	1.68528e+07	1.96205e+07	29061850	1.86004e+07	2.53342e+07	2.78695e+07	2.91773e+07	1.88054e+07	2.15097e+07	7.05393e+07	1.29809e+07	3.02481e+07	17	17	17	17	16	17	17	17	16	17	High	High	High	High	High	High	High	High	High	High	1		0
High	Q9UNS2	13	COPS3	COP9 signalosome complex subunit 3 OS=Homo sapiens OX=9606 GN=COPS3 PE=1 SV=3	0.918	0.944463	1.10123e+07	1.036e+07	1.13851e+07	1.12588e+07	1.17319e+07	8.08924e+06	1.01026e+07	9.89727e+06	8.99202e+06	1.00382e+07	1.58126e+07	9.77878e+06	1.3415e+07	1.57217e+07	1.52032e+07	7.79283e+06	1.11577e+07	3.41723e+07	6.8201e+06	1.54602e+07	11	10	11	10	11	9	10	9	10	10	High	High	High	High	High	High	High	High	High	High	1	Met-loss+Acetyl [N-Term]	0
High	Q9BT78	17	COPS4	COP9 signalosome complex subunit 4 OS=Homo sapiens OX=9606 GN=COPS4 PE=1 SV=1	0.892	0.879718	1.55091e+07	1.70037e+07	1.81303e+07	1.65072e+07	1.55445e+07	1.48884e+07	1.52973e+07	1.43536e+07	1.50165e+07	1.62058e+07	2.24721e+07	1.58964e+07	21409817	2.31069e+07	2.01498e+07	1.43536e+07	1.67628e+07	4.91895e+07	1.16103e+07	2.49427e+07	16	18	17	18	17	18	17	16	17	19	High	High	High	High	High	High	High	High	High	High	1		0
High	Q92905	11	COPS5	COP9 signalosome complex subunit 5 OS=Homo sapiens OX=9606 GN=COPS5 PE=1 SV=4	0.874	0.859113	9.22641e+06	9.75408e+06	1.08765e+07	1.00056e+07	1.07179e+07	8.90385e+06	9.72668e+06	8.40871e+06	8.00431e+06	1.01272e+07	1.32488e+07	9.19933e+06	1.27955e+07	1.40069e+07	1.39365e+07	8.55336e+06	1.07428e+07	2.87267e+07	6.16043e+06	1.55366e+07	11	10	11	11	11	11	11	11	10	11	High	High	High	High	High	High	High	High	High	High	1	Met-loss+Acetyl [N-Term]	0
High	Q7L5N1	10	COPS6	COP9 signalosome complex subunit 6 OS=Homo sapiens OX=9606 GN=COPS6 PE=1 SV=1	0.922	0.958838	7.58057e+06	7.60613e+06	8.4827e+06	7.89768e+06	8.6966e+06	7.21732e+06	7.53088e+06	6.67882e+06	7.03359e+06	8.37968e+06	10860477	7.10299e+06	9.93188e+06	1.10186e+07	1.13903e+07	6.94476e+06	8.25287e+06	22748739	5.44973e+06	1.29326e+07	9	9	9	8	9	9	9	8	9	9	High	High	High	High	High	High	High	High	High	High	1		0
High	Q9UBW8	8	COPS7A	COP9 signalosome complex subunit 7a OS=Homo sapiens OX=9606 GN=COPS7A PE=1 SV=1	0.834	0.751716	3.16291e+06	3.49876e+06	3.89459e+06	3.5565e+06	4.32073e+06	2.68954e+06	2.89131e+06	2.84128e+06	3.16416e+06	2.65936e+06	4.566e+06	3.25667e+06	4.59755e+06	4.96258e+06	5.62307e+06	2.60522e+06	3.15673e+06	9.67764e+06	2.43903e+06	4.11851e+06	6	8	9	7	9	6	7	8	7	7	High	High	High	High	High	High	High	High	High	High	1		0
High	Q9H9Q2	8	COPS7B	COP9 signalosome complex subunit 7b OS=Homo sapiens OX=9606 GN=COPS7B PE=1 SV=1	0.983	0.998787	1.6496e+07	1.92777e+07	1.65987e+07	1.61885e+07	1.77829e+07	1.96356e+07	2.05445e+07	1.65111e+07	1.7468e+07	1.72892e+07	24201906	1.78411e+07	1.9837e+07	2.28246e+07	2.28189e+07	1.89653e+07	2.2663e+07	5.62612e+07	1.35362e+07	2.65985e+07	8	8	8	8	8	8	8	8	7	8	High	High	High	High	High	High	High	High	High	High	1		0
High	Q99627	7	COPS8	COP9 signalosome complex subunit 8 OS=Homo sapiens OX=9606 GN=COPS8 PE=1 SV=1	0.919	0.9475	9.93214e+06	8.85299e+06	1.04975e+07	1.09713e+07	1.00069e+07	9.54101e+06	1.0268e+07	1.00669e+07	1.18344e+07	9.88598e+06	1.4207e+07	8.2452e+06	1.21728e+07	1.52894e+07	13202785	9.23407e+06	1.11617e+07	3.43596e+07	9.21422e+06	1.52924e+07	4	4	4	5	5	6	6	5	4	5	High	High	High	High	High	High	High	High	High	High	1		0
High	P61923	6	COPZ1	Coatomer subunit zeta-1 OS=Homo sapiens OX=9606 GN=COPZ1 PE=1 SV=1	1.063	0.96612	1.64975e+07	1.50798e+07	1.64323e+07	1.56624e+07	1.43435e+07	1.64707e+07	1.68827e+07	1.35544e+07	1.80399e+07	1.61166e+07	2.38327e+07	1.40797e+07	1.92731e+07	2.18725e+07	1.85718e+07	1.57973e+07	1.86722e+07	4.73363e+07	1.39767e+07	2.46187e+07	7	5	7	6	6	6	6	7	7	6	High	High	High	High	High	High	High	High	High	High	1		0
High	O75208	4	COQ9	Ubiquinone biosynthesis protein COQ9, mitochondrial OS=Homo sapiens OX=9606 GN=COQ9 PE=1 SV=1	0.769	0.643667	347578	482206	512957	203955	701124	76226.2	323338	537568	267315	666234	502950	448332	612979	286254	899396	73291.9	354523	1.86903e+06	204583	1.02931e+06	2	2	2	2	3	1	2	3	2	3	Peak Found	Peak Found	Peak Found	Peak Found	High	Peak Found	Peak Found	High	Peak Found	Peak Found	1		0
High	P31146	2	CORO1A	Coronin-1A OS=Homo sapiens OX=9606 GN=CORO1A PE=1 SV=4	1.188	0.836501	309577	422505	299511	342981	258587	535985	410999	375898	351572	368377	451600	400910	354018	482787	332210	514652	454353	1.27716e+06	270457	564271	2	2	2	2	2	2	2	2	2	2	Peak Found	High	High	High	High	High	High	High	High	High	1		0.001
High	Q9BR76	16	CORO1B	Coronin-1B OS=Homo sapiens OX=9606 GN=CORO1B PE=1 SV=1	1.1	0.888514	3.38931e+07	3.03653e+07	3.36833e+07	2.43855e+07	2.70188e+07	3.06228e+07	2.91606e+07	2.95068e+07	3.62621e+07	3.23092e+07	4.85523e+07	2.86603e+07	3.94935e+07	3.41142e+07	3.51406e+07	2.95606e+07	3.20758e+07	1.00188e+08	2.76826e+07	4.97879e+07	16	15	17	15	15	16	16	16	17	16	High	High	High	High	High	High	High	High	High	High	1		0
High	Q9ULV4	18	CORO1C	Coronin-1C OS=Homo sapiens OX=9606 GN=CORO1C PE=1 SV=1	1.09	0.898706	6.13135e+07	6.48743e+07	5.98146e+07	6.01634e+07	6.91512e+07	7.41593e+07	7.39912e+07	5.86679e+07	6.96487e+07	6.81458e+07	8.8035e+07	6.1071e+07	7.07073e+07	8.42491e+07	8.9812e+07	7.15935e+07	8.13983e+07	2.01196e+08	5.35026e+07	1.04871e+08	19	20	20	21	21	20	20	21	21	23	High	High	High	High	High	High	High	High	High	High	1		0
High	Q92828	4	CORO2A	Coronin-2A OS=Homo sapiens OX=9606 GN=CORO2A PE=1 SV=2	0.905	0.950783	3.62676e+06	5.16028e+06	3.29604e+06	4.48662e+06	5.06692e+06	4.28216e+06	3.58865e+06	3.43911e+06	2.87877e+06	2.93037e+06	5.24842e+06	4.80574e+06	3.89023e+06	6.28441e+06	6.57944e+06	4.13032e+06	3.92643e+06	1.15e+07	2.23124e+06	4.54703e+06	4	4	4	4	4	4	4	4	4	4	High	High	High	High	High	High	High	High	High	High	1		0
High	Q6QEF8	1	CORO6	Coronin-6 OS=Homo sapiens OX=9606 GN=CORO6 PE=1 SV=2	1.406	0.23542			632188							889095			741518							1.38341e+06			1							1	Not Found	Not Found	Peak Found	Not Found	Not Found	Not Found	Not Found	Not Found	Not Found	Peak Found	1		0
High	P57737	11	CORO7	Coronin-7 OS=Homo sapiens OX=9606 GN=CORO7 PE=1 SV=2	0.98	1	5.25153e+06	4.53078e+06	3.00507e+06	4.35089e+06	4.81692e+06	2.92593e+06	4.94161e+06	3.49641e+06	4.71212e+06	4.32796e+06	7.52656e+06	4.26996e+06	3.56162e+06	6.06436e+06	6.254e+06	2.81867e+06	5.44879e+06	1.19642e+07	3.58045e+06	6.66497e+06	9	10	8	9	10	8	8	9	9	9	High	High	High	High	High	High	High	High	High	High	1		0
High	Q14019	8	COTL1	Coactosin-like protein OS=Homo sapiens OX=9606 GN=COTL1 PE=1 SV=3	0.898	0.908008	4.88081e+07	3.96414e+07	4.0149e+07	3.28598e+07	4.11191e+07	3.29329e+07	3.79044e+07	4.0066e+07	4.33598e+07	3.55799e+07	6.97873e+07	3.71666e+07	4.70811e+07	4.58413e+07	5.33911e+07	3.18294e+07	4.16249e+07	1.37383e+08	3.31946e+07	5.4762e+07	9	8	9	8	9	8	8	9	8	9	High	High	High	High	High	High	High	High	High	High	1		0
High	Q7KZN9	3	COX15	Cytochrome c oxidase assembly protein COX15 homolog OS=Homo sapiens OX=9606 GN=COX15 PE=1 SV=1	1.02	0.999936	559962	645783	690601	620739	670907	600724	592489	348484	514450	660042	802869	601183	810106	870069	880456	583277	650242	1.2047e+06	399616	1.01717e+06	3	3	3	3	3	3	3	2	3	3	Peak Found	High	High	Peak Found	High	High	Peak Found	High	High	High	1		0
High	Q5RI15	3	COX20	Cytochrome c oxidase assembly protein COX20, mitochondrial OS=Homo sapiens OX=9606 GN=COX20 PE=1 SV=2	1.047	0.981281	8.37528e+06	8.22438e+06	7.94398e+06	7.74791e+06	8.36842e+06	7.6177e+06	7.91594e+06	7.07362e+06	7.06792e+06	7.69928e+06	1.20307e+07	7.66029e+06	9.37592e+06	1.08157e+07	1.07344e+07	7.37099e+06	8.72353e+06	2.47365e+07	5.4266e+06	1.17803e+07	3	3	3	3	3	3	3	3	3	3	High	High	High	High	High	High	High	High	High	High	1	Met-loss+Acetyl [N-Term]	0
High	P13073	7	COX4I1	Cytochrome c oxidase subunit 4 isoform 1, mitochondrial OS=Homo sapiens OX=9606 GN=COX4I1 PE=1 SV=1	1.015	0.998787	3.56906e+07	3.12232e+07	2.74619e+07	3.17001e+07	2.91198e+07	3.16139e+07	3.13097e+07	3.56171e+07	3.44479e+07	3.28055e+07	5.12472e+07	2.92205e+07	3.23093e+07	4.44079e+07	3.77881e+07	3.05577e+07	3.43483e+07	120820376	2.64691e+07	5.04596e+07	9	10	9	10	10	10	10	7	10	10	High	High	High	High	High	High	High	High	High	High	1		0
High	P20674	5	COX5A	Cytochrome c oxidase subunit 5A, mitochondrial OS=Homo sapiens OX=9606 GN=COX5A PE=1 SV=2	1.098	0.96612	1.99456e+06	117387	488657	191469	238497	200419	710437	1.98591e+06		100227	2.90831e+06	109135	582233	267470	303560	194179	783534	6.90441e+06		157552	3	1	2	1	1	1	2	3		1	Peak Found	Peak Found	Peak Found	Peak Found	High	Peak Found	Peak Found	High	Not Found	Peak Found	1		0
High	P10606	2	COX5B	Cytochrome c oxidase subunit 5B, mitochondrial OS=Homo sapiens OX=9606 GN=COX5B PE=1 SV=2	1.085	0.968545	1.05828e+06	862553	838075	573646	1.01954e+06	900374	971801	1.1536e+06	1.32881e+06	457517	1.54144e+06	799374	987830	809029	1.33803e+06	872402	1.05589e+06	4027867	1.03667e+06	703378	2	2	2	1	2	2	2	1	2	1	High	High	Peak Found	Peak Found	Peak Found	High	High	High	High	Peak Found	1		0
High	P14854	3	COX6B1	Cytochrome c oxidase subunit 6B1 OS=Homo sapiens OX=9606 GN=COX6B1 PE=1 SV=2	1.447	0.518048	119397	80049.8	115177	68281.4	71825.7	194735	98506.3	919415	172782	224460	171515	74619.7	138037	94046.8	93817.9	185090	107538	3.19307e+06	133265	346894	1	1	1	1	1	1	1	3	1	2	Peak Found	Peak Found	Peak Found	Peak Found	Peak Found	Peak Found	Peak Found	High	Peak Found	Peak Found	1		0
High	P09669	2	COX6C	Cytochrome c oxidase subunit 6C OS=Homo sapiens OX=9606 GN=COX6C PE=1 SV=2	0.916	0.935438	2.71511e+07	2.77888e+07	2.07888e+07	2.87868e+07	2.53605e+07	2.37737e+07	2.02856e+07	2.56863e+07	2.57969e+07	1.98214e+07	39866888	25727995	2.48639e+07	40639626	32573333	22946162	2.23659e+07	86826592	1.99996e+07	30569647	2	2	2	2	2	2	2	2	2	2	High	High	High	High	High	High	High	High	High	High	1		0.002
High	P14406	2	COX7A2	Cytochrome c oxidase subunit 7A2, mitochondrial OS=Homo sapiens OX=9606 GN=COX7A2 PE=1 SV=1	0.811	0.621998	7.03368e+06	3.33069e+06	2.92419e+06	2.79669e+06	2.58637e+06	2.46849e+06	2.28768e+06	4.06014e+06	2.7275e+06	2.38707e+06	1.01001e+07	3.11279e+06	3.39787e+06	3.89831e+06	3.39071e+06	2.35302e+06	2.52974e+06	14201397	2.12058e+06	3.6294e+06	2	2	2	2	2	2	2	2	2	2	High	High	High	High	High	High	High	High	High	High	1		0
High	O14548	2	COX7A2L	Cytochrome c oxidase subunit 7A-related protein, mitochondrial OS=Homo sapiens OX=9606 GN=COX7A2L PE=1 SV=2	1.216	0.706227	966370	814381	626575	1.03744e+06	902774	951343	770262	1.26165e+06	1.19498e+06	786405	1.41845e+06	751923	750146	1.46055e+06	1.15009e+06	921496	849932	4404529	925875	1.20829e+06	1	1	1	1	1	1	1	1	1	1	High	High	High	Peak Found	High	High	High	High	High	Peak Found	1		0
High	P15954	2	COX7C	Cytochrome c oxidase subunit 7C, mitochondrial OS=Homo sapiens OX=9606 GN=COX7C PE=1 SV=1	0.714	0.181491	1.25343e+06	814152	1.07899e+06	944043	1.11649e+06	932680	584480	2.34356e+06	448017	829125	1.74962e+06	751008	1.30334e+06	1.31691e+06	1.45525e+06	900333	641942	7.80024e+06	365558	1.26969e+06	2	1	2	2	2	2	1	2	1	2	High	High	High	High	High	High	High	High	High	High	1		0
High	Q9UI42	2	CPA4	Carboxypeptidase A4 OS=Homo sapiens OX=9606 GN=CPA4 PE=1 SV=2	1.809	0.02002	301722	141078	370615	176656		414265	213621	435435	380479	255892	433823	130302	431695	248966		401854	230904	1.49105e+06	295899	393349	2	1	2	1		2	1	2	1	1	Peak Found	Peak Found	Peak Found	Peak Found	Not Found	Peak Found	High	Peak Found	Peak Found	High	1		0.004
High	O75976	20	CPD	Carboxypeptidase D OS=Homo sapiens OX=9606 GN=CPD PE=1 SV=2	0.694	0.0679604	9.73169e+06	1.07452e+07	1.14019e+07	7.4765e+06	7.93066e+06	5.23954e+06	8.51936e+06	6.82298e+06	3.94208e+06	8.98665e+06	1.40699e+07	1.0011e+07	1.33738e+07	1.04873e+07	1.03229e+07	5.0506e+06	9.30488e+06	2.34266e+07	3.05985e+06	1.38288e+07	18	18	17	14	15	16	15	18	12	17	High	High	High	High	High	High	High	High	High	High	1		0
High	P16870	4	CPE	Carboxypeptidase E OS=Homo sapiens OX=9606 GN=CPE PE=1 SV=1	1.117	0.943065	171879	402834	271871	553960	231501	765215	483723	753373	1.46766e+06	392332	245835	375498	315794	771192	303226	736592	532154	2.61262e+06	1.11568e+06	599902	1	2	1	3	2	3	3	4	3	3	Peak Found	Peak Found	Peak Found	Peak Found	Peak Found	Peak Found	Peak Found	Peak Found	Peak Found	Peak Found	1		0
High	Q7Z5Q1	2	CPEB2	Cytoplasmic polyadenylation element-binding protein 2 OS=Homo sapiens OX=9606 GN=CPEB2 PE=2 SV=3	1.179	0.888288	358387	79281.6	103376	236349	84460.3	483632	379983	316335	373021	443041	527841	74754.8	122985	333782	108093	467202	412701	1.08724e+06	291224	680736	2	1	1	1	1	2	2	2	2	2	High	High	Peak Found	High	Peak Found	Peak Found	High	High	High	High	1		0
High	Q99829	12	CPNE1	Copine-1 OS=Homo sapiens OX=9606 GN=CPNE1 PE=1 SV=1	0.926	0.955907	1.90866e+07	2.25059e+07	2.50656e+07	1.0123e+07	2.23069e+07	2.08048e+07	2.36784e+07	1.08817e+07	2.05706e+07	2.42394e+07	2.7869e+07	2.09671e+07	2.98111e+07	1.42209e+07	2.87248e+07	2.00621e+07	2.60662e+07	3.7078e+07	1.58632e+07	3.73883e+07	11	11	11	8	11	11	11	10	11	11	High	High	High	High	High	High	High	High	High	High	1	Met-loss+Acetyl [N-Term]	0
High	O75131	23	CPNE3	Copine-3 OS=Homo sapiens OX=9606 GN=CPNE3 PE=1 SV=1	1.079	0.924393	5.27642e+07	4.64969e+07	5.81542e+07	5.14368e+07	4.44978e+07	5.16949e+07	4.76696e+07	5.50783e+07	6.42528e+07	6.20271e+07	7.65279e+07	4.33966e+07	6.87873e+07	7.21824e+07	5.77817e+07	4.99562e+07	5.2243e+07	187338161	4.96473e+07	9.58604e+07	22	20	24	24	23	24	23	25	23	24	High	High	High	High	High	High	High	High	High	High	1		0
High	Q86YQ8	3	CPNE8	Copine-8 OS=Homo sapiens OX=9606 GN=CPNE8 PE=1 SV=2	1.584	0.320595	225207	92098.7	114857	231024	96088.4	146689	152236	134585	607785	179340	326036	86403.8	134467	322686	125544	138203	170164	470200	471164	270495	2	1	1	2	1	1	1	1	2	1	Peak Found	Peak Found	Peak Found	High	Peak Found	High	High	High	High	High	1		0
High	P36551	15	CPOX	Oxygen-dependent coproporphyrinogen-III oxidase, mitochondrial OS=Homo sapiens OX=9606 GN=CPOX PE=1 SV=3	1.039	0.985822	1.44966e+07	1.12143e+07	1.49436e+07	1.27053e+07	1.33492e+07	1.25238e+07	1.4059e+07	1.83024e+07	1.52817e+07	1.69472e+07	2.09524e+07	1.05056e+07	1.76774e+07	1.7729e+07	17294391	1.19477e+07	1.54959e+07	6.2844e+07	1.18207e+07	2.59518e+07	12	12	13	13	13	12	13	14	13	13	High	High	High	High	High	High	High	High	High	High	1		0
High	Q9BRF8	7	CPPED1	Serine/threonine-protein phosphatase CPPED1 OS=Homo sapiens OX=9606 GN=CPPED1 PE=1 SV=3	1.278	0.316193	4.70396e+06	4.7197e+06	4.97212e+06	4.82758e+06	4.97881e+06	6.20153e+06	6.26523e+06	6.18971e+06	5.93722e+06	6.16954e+06	6.81154e+06	4.38508e+06	5.94844e+06	6.75385e+06	6.39224e+06	5.98374e+06	6.913e+06	2.14075e+07	4.59286e+06	9.48524e+06	6	7	7	6	6	7	7	7	6	7	High	High	High	High	High	High	High	High	High	High	1	Met-loss+Acetyl [N-Term]	0
High	P31327	2	CPS1	Carbamoyl-phosphate synthase [ammonia], mitochondrial OS=Homo sapiens OX=9606 GN=CPS1 PE=1 SV=2	1.306	0.733418	51624.1	419374	322964	263094	134019	425383	115753	133319	67418.9	238294	74222.6	390487	389748	364533	172818	409157	127289	460874	51974.4	375613	1	2	2	2	2	2	1	1	1	2	Peak Found	High	High	High	Peak Found	High	Peak Found	High	Peak Found	High	1		0
High	Q10570	12	CPSF1	Cleavage and polyadenylation specificity factor subunit 1 OS=Homo sapiens OX=9606 GN=CPSF1 PE=1 SV=2	0.846	0.785523	2.07448e+06	2.66717e+06	1.79023e+06	2.21903e+06	3.07036e+06	1.84479e+06	3.04929e+06	1.55788e+06	2.81517e+06	1.8487e+06	3.00048e+06	2.49693e+06	2.11412e+06	3.09937e+06	3.97556e+06	1.77065e+06	3.34237e+06	5.30382e+06	2.16188e+06	2.87783e+06	8	8	7	9	9	8	10	6	9	7	High	High	High	High	High	High	High	High	High	High	1		0
High	Q9P2I0	16	CPSF2	Cleavage and polyadenylation specificity factor subunit 2 OS=Homo sapiens OX=9606 GN=CPSF2 PE=1 SV=2	0.946	0.980099	1.25366e+07	1.83102e+07	1.49901e+07	1.27522e+07	1.43156e+07	1.7417e+07	1.52764e+07	1.063e+07	1.50324e+07	1.35701e+07	1.80473e+07	1.70552e+07	1.75492e+07	1.78466e+07	1.87862e+07	1.68245e+07	1.66659e+07	3.52017e+07	1.16603e+07	2.10964e+07	11	14	13	13	14	14	13	9	12	12	High	High	High	High	High	High	High	High	High	High	1		0
High	Q9UKF6	10	CPSF3	Cleavage and polyadenylation specificity factor subunit 3 OS=Homo sapiens OX=9606 GN=CPSF3 PE=1 SV=1	0.936	0.97841	4.4791e+06	5.82146e+06	5.72104e+06	4.97528e+06	7.19193e+06	4.66247e+06	4.74737e+06	3.7004e+06	5.83579e+06	4.41807e+06	6.48783e+06	5.46758e+06	6.7342e+06	6.9532e+06	9.26544e+06	4.46067e+06	5.24863e+06	1.2741e+07	4.48868e+06	6.74962e+06	8	7	8	8	8	8	8	8	8	8	High	High	High	High	High	High	High	High	High	High	1	Met-loss+Acetyl [N-Term]	0
High	Q16630	8	CPSF6	Cleavage and polyadenylation specificity factor subunit 6 OS=Homo sapiens OX=9606 GN=CPSF6 PE=1 SV=2	0.8	0.544214	5.84232e+06	4.37507e+06	4.53629e+06	3.91076e+06	3.76906e+06	2.79448e+06	2.07614e+06	7.79696e+06	2.77369e+06	3.08446e+06	8.43774e+06	4.07642e+06	5.3259e+06	5.49071e+06	4.92506e+06	2.70888e+06	2.27346e+06	2.67651e+07	2.16053e+06	4.72517e+06	8	6	6	5	6	5	4	8	4	6	High	High	High	High	High	High	High	High	High	High	1		0
High	Q8N684	12	CPSF7	Cleavage and polyadenylation specificity factor subunit 7 OS=Homo sapiens OX=9606 GN=CPSF7 PE=1 SV=1	0.865	0.834971	7.72571e+06	7.47677e+06	6.40438e+06	6.9696e+06	1.02037e+07	5.7917e+06	6.76479e+06	8.63284e+06	5.95664e+06	5.97393e+06	1.11591e+07	6.99789e+06	7.54582e+06	9.793e+06	1.3196e+07	5.60351e+06	7.45629e+06	2.97293e+07	4.59055e+06	9.13451e+06	11	11	10	11	11	11	11	11	11	11	High	High	High	High	High	High	High	High	High	High	1		0
High	P50416	17	CPT1A	Carnitine O-palmitoyltransferase 1, liver isoform OS=Homo sapiens OX=9606 GN=CPT1A PE=1 SV=2	1.004	0.998787	5.14366e+06	6.03096e+06	5.424e+06	5.55432e+06	6.71535e+06	6.69971e+06	6.43447e+06	8.17255e+06	7.572e+06	7.16514e+06	7.3795e+06	5.66134e+06	6.35869e+06	7.74097e+06	8.67821e+06	6.44434e+06	7.09362e+06	2.83334e+07	5.80833e+06	1.09596e+07	11	13	11	11	12	12	12	13	12	13	High	High	High	High	High	High	High	High	High	High	1	Met-loss+Acetyl [N-Term]	0
High	P23786	16	CPT2	Carnitine O-palmitoyltransferase 2, mitochondrial OS=Homo sapiens OX=9606 GN=CPT2 PE=1 SV=2	1.164	0.768353	7.61639e+06	1.04262e+07	9.99438e+06	6.41722e+06	1.03264e+07	1.13428e+07	1.18417e+07	8.25522e+06	1.22364e+07	1.03629e+07	1.09569e+07	9.866e+06	1.17321e+07	8.99925e+06	1.33765e+07	1.09212e+07	1.30661e+07	28203089	9.3378e+06	1.59064e+07	10	13	11	10	11	13	12	11	12	12	High	High	High	High	High	High	High	High	High	High	1		0
High	P29762	1	CRABP1	Cellular retinoic acid-binding protein 1 OS=Homo sapiens OX=9606 GN=CRABP1 PE=1 SV=2	1.065	0.998787		152507	128018		178917	194669				136322		140900	148409		236806	189479				210016		1	1		1	1				1	Not Found	Peak Found	Peak Found	Not Found	Peak Found	Peak Found	Not Found	Not Found	Not Found	Peak Found	1		0.002
High	P29373	5	CRABP2	Cellular retinoic acid-binding protein 2 OS=Homo sapiens OX=9606 GN=CRABP2 PE=1 SV=2	1.285	0.293283	4.03907e+06	5.13034e+06	4.93305e+06	275669	2.54465e+06	5.78693e+06	5.34165e+06	2.01338e+06	3.85645e+06	6.52071e+06	5.89791e+06	4.75439e+06	5.87459e+06	385119	3.29338e+06	5.60471e+06	5.83065e+06	7.02942e+06	2.98354e+06	1.00889e+07	5	5	5	2	5	5	5	4	5	5	High	High	High	Peak Found	High	High	High	High	High	High	1		0
High	P78560	1	CRADD	Death domain-containing protein CRADD OS=Homo sapiens OX=9606 GN=CRADD PE=1 SV=1																																	High	Not Found	Not Found	Not Found	Not Found	Not Found	Not Found	Not Found	Not Found	High	1		0.007
High	Q9UGL9	2	CRCT1	Cysteine-rich C-terminal protein 1 OS=Homo sapiens OX=9606 GN=CRCT1 PE=1 SV=1	3.808	2.30261e-16	452149	693743	611228		159668	2.63189e+06	1.3512e+06	235966	1.80129e+06	1.31158e+06	642570	649418	730102		205315	2.54824e+06	1.49158e+06	827221	1.40253e+06	2005107	1	2	2		1	2	2	1	2	2	High	Peak Found	Peak Found	Not Found	Peak Found	High	High	Peak Found	High	High	1	Met-loss+Acetyl [N-Term]	0
High	P16220	4	CREB1	Cyclic AMP-responsive element-binding protein 1 OS=Homo sapiens OX=9606 GN=CREB1 PE=1 SV=2	0.844	0.89558	257592	243065			272524	153417	174118	1.4471e+06	217456	163980	367530	233669			353886	147965	193773	4.81394e+06	163478	250703	1	1			1	1	1	2	1	1	Peak Found	Peak Found	Not Found	Not Found	Peak Found	Peak Found	Peak Found	High	High	Peak Found	1		0
High	O75629	1	CREG1	Protein CREG1 OS=Homo sapiens OX=9606 GN=CREG1 PE=1 SV=1																																	Not Found	Not Found	Not Found	Not Found	High	Not Found	High	Not Found	Not Found	Not Found	1		0.002
High	Q6UXH1	2	CRELD2	Protein disulfide isomerase CRELD2 OS=Homo sapiens OX=9606 GN=CRELD2 PE=1 SV=1	1.012	1	253821	203239	162552			122647	301182	287536		164537	357535	194348	188605			118384	333466	979172		251248	1	1	1			1	1	1		1	Peak Found	Peak Found	Peak Found	Not Found	Not Found	Peak Found	Peak Found	High	Not Found	Peak Found	1		0.001
High	P52943	3	CRIP2	Cysteine-rich protein 2 OS=Homo sapiens OX=9606 GN=CRIP2 PE=1 SV=1	0.754	0.33922	1.80572e+06	2.34801e+06	1.94013e+06	1.27268e+06	3.04603e+06	1.68715e+06	2.00365e+06	2.03059e+06	2.77383e+06	678422	2.63665e+06	2.18303e+06	2.27743e+06	1.78013e+06	3.96807e+06	1.63325e+06	2.18971e+06	7.03019e+06	2.15102e+06	1.04646e+06	3	3	3	3	3	3	3	3	4	2	High	High	High	High	High	High	High	Peak Found	High	High	1		0
High	P46108	10	CRK	Adapter molecule crk OS=Homo sapiens OX=9606 GN=CRK PE=1 SV=2	0.801	0.573549	4.2837e+06	2.63365e+06	2.01315e+06	800493	1.30669e+06	1.17082e+06	1.95467e+06	8.50469e+06	1.84422e+06	3.43566e+06	6.19587e+06	2.49292e+06	2.39257e+06	1.12007e+06	1.69001e+06	1.12711e+06	2.1505e+06	2.91384e+07	1.42294e+06	5.28156e+06	9	7	7	5	6	6	8	10	7	9	High	High	High	Peak Found	High	High	Peak Found	High	High	Peak Found	1		0
High	P46109	7	CRKL	Crk-like protein OS=Homo sapiens OX=9606 GN=CRKL PE=1 SV=1	0.959	0.994413	1.85315e+06	722624	1.30771e+06	166289	1.03202e+06	824118	980786	4.77948e+06	780884	401171	2.69104e+06	674787	1555598	233355	1.33782e+06	789061	1.07978e+06	1.64782e+07	607197	613578	5	3	4	1	4	4	4	7	4	2	High	Peak Found	Peak Found	Peak Found	Peak Found	Peak Found	High	High	Peak Found	Peak Found	1		0
High	Q8IUI8	3	CRLF3	Cytokine receptor-like factor 3 OS=Homo sapiens OX=9606 GN=CRLF3 PE=1 SV=2	1.037	0.998787	1.10574e+06	640867	820832	890251	725532	685677	616268	628403	746547	905020	1.61195e+06	602344	973174	1.25521e+06	943259	663342	672144	2.14751e+06	577254	1.39437e+06	3	2	2	3	3	2	2	2	2	3	High	High	High	High	Peak Found	Peak Found	Peak Found	High	Peak Found	High	1		0
High	Q14194	3	CRMP1	Dihydropyrimidinase-related protein 1 OS=Homo sapiens OX=9606 GN=CRMP1 PE=1 SV=1	100	2.30261e-16									922005										717159										1		Not Found	Not Found	Not Found	Not Found	Not Found	Not Found	Not Found	Not Found	Peak Found	Not Found	1		0
High	Q9BZJ0	6	CRNKL1	Crooked neck-like protein 1 OS=Homo sapiens OX=9606 GN=CRNKL1 PE=1 SV=4	1.098	0.905076	5.59579e+06	5.2764e+06	4.8312e+06	1.55683e+06	5.96592e+06	5.91101e+06	7.73446e+06	1.13409e+06	5.39688e+06	783065	8.1881e+06	4.87881e+06	5.7009e+06	2.177e+06	7.832e+06	5.74438e+06	8.37147e+06	3.97049e+06	4.21892e+06	1.19943e+06	5	3	3	5	3	4	5	5	4	4	High	Peak Found	Peak Found	High	Peak Found	Peak Found	High	Peak Found	Peak Found	Peak Found	1		0
High	Q5TZA2	2	CROCC	Rootletin OS=Homo sapiens OX=9606 GN=CROCC PE=1 SV=1	1.002	1	1.24578e+06	1.27586e+06	1.23126e+06	1.28384e+06	1.10414e+06	1.14011e+06	1.11192e+06	1.12051e+06	1.29429e+06	1.37484e+06	1.75155e+06	1.20908e+06	1.43146e+06	1.7881e+06	1.43242e+06	1.10264e+06	1.22644e+06	3.84908e+06	974893	2.0995e+06	2	2	2	2	2	2	2	2	2	2	High	High	High	High	High	High	High	High	High	High	1		0
High	H7BZ55	1	CROCC2	Putative ciliary rootlet coiled-coil protein 2 OS=Homo sapiens OX=9606 GN=CROCC2 PE=5 SV=4	1.223	0.493879	9.99305e+06	1.48468e+06	7.11091e+06	7.78783e+06	1.12682e+06	3.87934e+06	3.90958e+06	1.36214e+07	1.23375e+06	5.79796e+06	1.44563e+07	1.38086e+06	8440755	1.08881e+07	1444623	3.76616e+06	4.30442e+06	4.82356e+07	943577	8.8824e+06	2	2	2	2	1	2	2	2	1	2	High	High	High	Peak Found	Peak Found	High	Peak Found	High	High	High	1		0.004
High	Q9UKG9	1	CROT	Peroxisomal carnitine O-octanoyltransferase OS=Homo sapiens OX=9606 GN=CROT PE=1 SV=2	1.523	0.459524		46749.1	51989.2	67702.6		71199.8	72890	66179.7	86095.1	49269.4		43312.2	61179	95334.6		69369.1	80620.5	228660	65343.6	75777.2		1	1	1		1	1	1	1	1	Not Found	Peak Found	Peak Found	High	Not Found	Peak Found	Peak Found	Peak Found	Peak Found	Peak Found	1		0.002
High	O75718	11	CRTAP	Cartilage-associated protein OS=Homo sapiens OX=9606 GN=CRTAP PE=1 SV=1	1.064	0.955907	4.07183e+06	4.13723e+06	3.86972e+06	4.04332e+06	4.75195e+06	4.01608e+06	5.14733e+06	4.32587e+06	4.37017e+06	4.16515e+06	5.87891e+06	3.86327e+06	4.57057e+06	5.66381e+06	6.18133e+06	3.86368e+06	5.68276e+06	1.4515e+07	3.38718e+06	6.4387e+06	10	8	9	9	10	8	10	9	8	9	High	High	High	High	High	High	High	High	High	High	1		0
High	Q9Y4K1	38	CRYBG1	Beta/gamma crystallin domain-containing protein 1 OS=Homo sapiens OX=9606 GN=CRYBG1 PE=1 SV=3	0.838	0.635442	2.73638e+07	2.54334e+07	2.58761e+07	2.025e+07	2.09458e+07	1.89175e+07	1.71947e+07	2.4117e+07	2.1837e+07	2.18476e+07	3.96857e+07	2.37628e+07	3.06364e+07	2.83761e+07	2.71089e+07	1.82127e+07	1.88953e+07	8.18626e+07	1.68627e+07	33711721	36	33	34	33	31	31	30	36	31	33	High	High	High	High	High	High	High	High	High	High	1		0
High	Q8N1P7	8	CRYBG2	Beta/gamma crystallin domain-containing protein 2 OS=Homo sapiens OX=9606 GN=CRYBG2 PE=2 SV=2	1.366	0.319362	1.42078e+06	950452	1.3387e+06	764674	668374	1.46151e+06	1.401e+06	1.29356e+06	1.69138e+06	1.51912e+06	2.03801e+06	891705	1.59095e+06	1.06212e+06	868407	1.40291e+06	1.53376e+06	4.43908e+06	1.30289e+06	2.35095e+06	6	5	6	4	5	6	6	5	6	6	Peak Found	High	High	High	High	High	High	High	High	High	1		0
High	Q14894	2	CRYM	Ketimine reductase mu-crystallin OS=Homo sapiens OX=9606 GN=CRYM PE=1 SV=1	0.094	2.30261e-16	131729	248888		190399	304961			292965	218896		193151	230702		268821	392973			987215	169673		1	1		1	1			2	1		Peak Found	Peak Found	Not Found	Peak Found	Peak Found	Not Found	Not Found	Peak Found	Peak Found	Not Found	1		0.001
High	Q08257	15	CRYZ	Quinone oxidoreductase OS=Homo sapiens OX=9606 GN=CRYZ PE=1 SV=1	1.01	0.999161	2.5748e+07	2.88491e+07	2.77638e+07	1.82311e+07	2.36924e+07	2.6406e+07	2.39662e+07	1.45889e+07	2.94982e+07	2.7728e+07	3.72906e+07	2.71715e+07	3.28296e+07	2.55876e+07	3.0645e+07	2.5415e+07	2.64226e+07	4.96397e+07	2.26285e+07	4.27097e+07	15	15	15	14	15	14	13	13	15	15	High	High	High	High	High	High	High	High	High	High	1		0
High	O95825	1	CRYZL1	Quinone oxidoreductase-like protein 1 OS=Homo sapiens OX=9606 GN=CRYZL1 PE=1 SV=2																																	Not Found	Not Found	Not Found	Not Found	Not Found	Not Found	Not Found	High	Not Found	Not Found	1		0.001
High	O75390	18	CS	Citrate synthase, mitochondrial OS=Homo sapiens OX=9606 GN=CS PE=1 SV=2	1.048	0.970388	7.10377e+07	7.43881e+07	7.29911e+07	7.83583e+07	7.35613e+07	7.83005e+07	7.74394e+07	8.30645e+07	9.32343e+07	8.31963e+07	1.03208e+08	6.9242e+07	8.65239e+07	1.09732e+08	9.49559e+07	7.56969e+07	8.49575e+07	2.87277e+08	7.21055e+07	1.28313e+08	21	22	21	22	22	23	22	22	22	22	High	High	High	High	High	High	High	High	High	High	1		0
High	O75534	35	CSDE1	Cold shock domain-containing protein E1 OS=Homo sapiens OX=9606 GN=CSDE1 PE=1 SV=2	1.12	0.819129	6.65063e+07	4.70954e+07	4.40124e+07	6.25432e+07	4.41462e+07	5.42607e+07	5.69028e+07	4.67043e+07	5.54111e+07	4.99232e+07	9.61374e+07	4.40506e+07	5.19544e+07	8.76808e+07	5.73022e+07	5.23568e+07	6.24911e+07	1.59606e+08	4.28384e+07	7.68432e+07	41	37	38	39	39	40	40	41	39	39	High	High	High	High	High	High	High	High	High	High	1	Met-loss+Acetyl [N-Term]	0
High	P55060	45	CSE1L	Exportin-2 OS=Homo sapiens OX=9606 GN=CSE1L PE=1 SV=3	0.916	0.939403	2.28428e+08	3.5398e+08	1.84019e+08	4.59578e+08	4.17636e+08	2.56175e+08	2.62408e+08	2.47052e+08	2.07502e+08	1.92391e+08	3.31723e+08	3.2823e+08	2.16662e+08	6.46597e+08	5.4817e+08	2.48592e+08	2.85442e+08	8.61335e+08	1.61545e+08	2.95809e+08	52	52	52	51	51	51	51	49	49	53	High	High	High	High	High	High	High	High	High	High	1		0
High	P41240	16	CSK	Tyrosine-protein kinase CSK OS=Homo sapiens OX=9606 GN=CSK PE=1 SV=1	0.964	0.996655	1.18637e+07	1.13398e+07	1.21827e+07	1.19151e+07	1.33485e+07	1.00416e+07	1.20983e+07	8.9492e+06	1.15049e+07	1.24856e+07	1.71747e+07	1.05422e+07	1.44274e+07	1.66201e+07	1.73785e+07	9.71239e+06	1.31969e+07	3.0733e+07	8.9048e+06	1.9426e+07	16	14	16	17	17	15	16	14	16	16	High	High	High	High	High	High	High	High	High	High	1		0
High	P48729	15	CSNK1A1	Casein kinase I isoform alpha OS=Homo sapiens OX=9606 GN=CSNK1A1 PE=1 SV=2	0.989	1	2.92504e+07	3.22205e+07	3.39557e+07	3.23306e+07	3.64173e+07	3.28559e+07	3.45603e+07	2.79019e+07	2.83889e+07	3.49192e+07	4.24026e+07	3.00112e+07	4.00913e+07	4.52391e+07	4.70415e+07	3.17026e+07	3.79836e+07	9.55264e+07	2.19475e+07	5.38042e+07	18	17	19	17	18	17	17	17	18	17	High	High	High	High	High	High	High	High	High	High	1		0
High	P48730	2	CSNK1D	Casein kinase I isoform delta OS=Homo sapiens OX=9606 GN=CSNK1D PE=1 SV=2	1.04	0.995415	1.137e+06	1.12604e+06	1.11275e+06	984235	1.04285e+06	1.28154e+06	1.33557e+06	853948	1.23278e+06	1.06058e+06	1.64469e+06	1.04953e+06	1.31427e+06	1.38484e+06	1.36031e+06	1.22813e+06	1.46961e+06	2.8582e+06	954870	1.63366e+06	2	2	2	1	2	2	2	2	2	2	High	High	High	High	High	High	High	High	High	High	1		0
High	P49674	3	CSNK1E	Casein kinase I isoform epsilon OS=Homo sapiens OX=9606 GN=CSNK1E PE=1 SV=1	1.01	0.999943	1.52869e+06	1.84387e+06	1.58528e+06	1.2917e+06	1.49078e+06	1.68321e+06	1.13636e+06	1.62843e+06	896436	1.32599e+06	2.18659e+06	1.73891e+06	1.85593e+06	1.80659e+06	1.92809e+06	1618493	1260707	5.6609e+06	683571	2020186	3	3	3	3	3	3	3	2	3	3	High	High	High	High	High	High	High	High	High	High	1		0
High	Q9HCP0	3	CSNK1G1	Casein kinase I isoform gamma-1 OS=Homo sapiens OX=9606 GN=CSNK1G1 PE=1 SV=1	1.211	0.566146	2.75601e+06	2.82331e+06	2.68787e+06	2.64517e+06	2.70388e+06	3.06608e+06	3.22322e+06	3.64429e+06	3.83566e+06	2.77644e+06	3.95001e+06	2.61959e+06	3.11896e+06	3.68857e+06	3.55903e+06	2.9725e+06	3.50566e+06	1.26127e+07	2.9902e+06	4.29733e+06	3	3	3	3	3	3	3	3	3	3	High	High	High	High	High	High	High	High	High	High	1		0
High	P68400	13	CSNK2A1	Casein kinase II subunit alpha OS=Homo sapiens OX=9606 GN=CSNK2A1 PE=1 SV=1	1.022	0.998787	1.75483e+07	1.7423e+07	1.72493e+07	2.04317e+07	1.85078e+07	1.80228e+07	1.77168e+07	2.07691e+07	2.16934e+07	1.81693e+07	2.54363e+07	1.62481e+07	2.03986e+07	2.85999e+07	2.41485e+07	1.73403e+07	1.93875e+07	7.03332e+07	1.68391e+07	2.8072e+07	13	13	13	14	13	12	12	12	13	13	High	High	High	High	High	High	High	High	High	High	1		0
High	P19784	13	CSNK2A2	Casein kinase II subunit alpha' OS=Homo sapiens OX=9606 GN=CSNK2A2 PE=1 SV=1	1.04	0.988013	7.58072e+06	7.4304e+06	8.16959e+06	8.40166e+06	7.92165e+06	8.21786e+06	8.8608e+06	6.91176e+06	9.02055e+06	7.92181e+06	1.10773e+07	6.94246e+06	9.71855e+06	1.1754e+07	1.02327e+07	7.8955e+06	9.71653e+06	2.36233e+07	6.99838e+06	1.22161e+07	11	13	14	13	12	13	13	9	14	14	High	High	High	High	High	High	High	High	High	High	1		0
High	P67870	4	CSNK2B	Casein kinase II subunit beta OS=Homo sapiens OX=9606 GN=CSNK2B PE=1 SV=1	1.007	0.998787	8.16225e+06	7.05146e+06	7.08684e+06	7.97126e+06	6.83706e+06	6.54066e+06	6.83702e+06	9.8835e+06	7.54981e+06	7.02523e+06	1.17873e+07	6.6363e+06	8.32038e+06	1.11944e+07	8.86688e+06	6.32002e+06	7.52584e+06	3.40602e+07	5.78721e+06	1.07627e+07	4	4	4	4	4	4	4	4	4	4	High	High	High	High	High	High	High	High	High	High	1		0
High	Q6UVK1	16	CSPG4	Chondroitin sulfate proteoglycan 4 OS=Homo sapiens OX=9606 GN=CSPG4 PE=1 SV=2	0.751	0.342995	1.64363e+06	6.18831e+06	4.55462e+06	1.88618e+06	4.8639e+06	3.62889e+06	4.02164e+06	1.44931e+06	1.10315e+06	3.70266e+06	2380339	5.76743e+06	5.38526e+06	2.64199e+06	6.31599e+06	3.50685e+06	4.39484e+06	4.99219e+06	851663	5.70742e+06	10	16	15	10	15	15	14	9	9	13	Peak Found	High	High	Peak Found	High	High	High	Peak Found	Peak Found	High	1		0
High	P21291	9	CSRP1	Cysteine and glycine-rich protein 1 OS=Homo sapiens OX=9606 GN=CSRP1 PE=1 SV=3	0.976	0.998787	2.81771e+07	3.47021e+07	3.08185e+07	3.1559e+07	3.64074e+07	3.34263e+07	3.26806e+07	3.31751e+07	3.32037e+07	3.01265e+07	4.03386e+07	3.23911e+07	3.62524e+07	4.41451e+07	4.73796e+07	3.23816e+07	3.58056e+07	1.14267e+08	2.56607e+07	4.62617e+07	9	10	10	11	11	10	10	9	10	10	High	High	High	High	High	High	High	High	High	High	1		0
High	Q16527	7	CSRP2	Cysteine and glycine-rich protein 2 OS=Homo sapiens OX=9606 GN=CSRP2 PE=1 SV=3	1.041	0.981281	6.08112e+06	5.26957e+06	6.5948e+06	6.02301e+06	4.86688e+06	6.04834e+06	5.24375e+06	7.01257e+06	5.59103e+06	6.78901e+06	8.69653e+06	4.97115e+06	7.70816e+06	8.43802e+06	6.35289e+06	5.84499e+06	5.77028e+06	2.37016e+07	4.29217e+06	1.04672e+07	7	7	7	7	7	7	7	7	7	7	High	High	High	High	High	High	High	High	High	High	1		0
High	P01040	4	CSTA	Cystatin-A OS=Homo sapiens OX=9606 GN=CSTA PE=1 SV=1	1.53	0.00375165	1.97938e+07	2.36424e+07	3.61194e+07	1.36989e+07	1.88797e+07	3.76566e+07	3.98993e+07	2.46481e+07	2.60915e+07	3.21465e+07	2.82252e+07	2.25034e+07	4.22571e+07	1.91958e+07	2.45446e+07	3.63693e+07	4.40859e+07	8.3903e+07	1.98423e+07	4.91763e+07	5	5	5	5	5	5	5	4	5	5	High	High	High	High	High	High	High	High	High	High	1		0
High	P04080	3	CSTB	Cystatin-B OS=Homo sapiens OX=9606 GN=CSTB PE=1 SV=2	1.224	0.474551	4.82955e+06	4.32045e+06	7.6683e+06	2.79661e+06	3.54782e+06	5.31087e+06	4.3701e+06	3.64077e+06	4.33635e+06	7.08481e+06	6.92865e+06	4.02452e+06	8.94504e+06	3.90675e+06	4.66942e+06	5.13116e+06	4.76284e+06	1.20845e+07	3.36828e+06	1.10048e+07	4	4	4	4	4	4	4	4	4	3	High	High	High	High	High	High	High	High	High	High	1		0
High	Q05048	8	CSTF1	Cleavage stimulation factor subunit 1 OS=Homo sapiens OX=9606 GN=CSTF1 PE=1 SV=1	0.98	0.999943	9.15413e+06	1.04831e+07	8.15325e+06	1.02897e+07	1.02437e+07	8.28174e+06	1.08861e+07	2.49669e+06	2.59971e+06	2.63603e+06	1.32645e+07	9.97818e+06	9.63816e+06	1.45249e+07	1.32693e+07	7.98324e+06	1.20825e+07	8.60194e+06	2.02284e+06	4.05111e+06	7	7	8	8	8	7	8	6	6	7	High	High	High	High	High	High	High	High	High	High	1		0
High	P33240	6	CSTF2	Cleavage stimulation factor subunit 2 OS=Homo sapiens OX=9606 GN=CSTF2 PE=1 SV=1	0.868	0.848325	1.86963e+06	873581	784597	1.15629e+06	1.01546e+06	511010	653931	6.22932e+06	624305	685230	2.68706e+06	823829	919039	1.61649e+06	1.31669e+06	492791	718270	2.1253e+07	478921	1.05152e+06	5	5	3	3	5	4	3	6	3	2	High	High	High	High	High	Peak Found	Peak Found	High	Peak Found	High	1		0
High	Q9H0L4	1	CSTF2T	Cleavage stimulation factor subunit 2 tau variant OS=Homo sapiens OX=9606 GN=CSTF2T PE=1 SV=1	8.321	2.30261e-16	284321			283620			393647	196399		332313	417665			392446			430544	668216		529023	1			1			1	1		1	Peak Found	Not Found	Not Found	Peak Found	Not Found	Not Found	Peak Found	Peak Found	Not Found	Peak Found	1		0
High	Q12996	13	CSTF3	Cleavage stimulation factor subunit 3 OS=Homo sapiens OX=9606 GN=CSTF3 PE=1 SV=1	0.903	0.932431	5.90984e+06	5.76566e+06	4.44189e+06	6.44415e+06	5.24917e+06	5.29939e+06	5.18741e+06	4.5725e+06	5.53769e+06	4.64196e+06	8.60394e+06	5.35629e+06	5.28265e+06	9.03134e+06	6.8107e+06	5.12534e+06	5.67776e+06	1.5534e+07	4.27316e+06	7.20368e+06	12	10	9	12	10	11	10	10	10	11	High	High	High	High	High	High	High	High	High	High	1		0
High	Q13363	10	CTBP1	C-terminal-binding protein 1 OS=Homo sapiens OX=9606 GN=CTBP1 PE=1 SV=2	0.87	0.841659	6.92014e+06	8.88768e+06	9.46793e+06	7.92219e+06	8.72313e+06	7.3214e+06	8.20821e+06	5.26175e+06	6.20523e+06	7.42514e+06	1.00251e+07	8.2957e+06	1.11677e+07	1.10932e+07	1.13604e+07	7.07343e+06	8.97138e+06	1.79208e+07	4.79668e+06	1.14747e+07	11	11	11	11	11	10	11	10	11	10	High	High	High	High	High	High	High	High	High	High	1		0
High	P56545	9	CTBP2	C-terminal-binding protein 2 OS=Homo sapiens OX=9606 GN=CTBP2 PE=1 SV=1	0.853	0.789136	1.11079e+07	8.32231e+06	1.0969e+07	1.02307e+07	8.92974e+06	7.11029e+06	6.28029e+06	7.16714e+06	7.19914e+06	7.10714e+06	1.62396e+07	7.76526e+06	1.30121e+07	1.43779e+07	1.15575e+07	6.84247e+06	6.88109e+06	2.45349e+07	5.57881e+06	1.09182e+07	12	11	12	10	10	8	9	10	11	9	High	High	High	High	High	High	High	High	High	High	1		0
High	P49711	2	CTCF	Transcriptional repressor CTCF OS=Homo sapiens OX=9606 GN=CTCF PE=1 SV=1	0.621	0.128098	465452	469259	458946	543991	451045	245782	293924	337749	217476	352367	658536	440500	536887	756725	581646	238228	323474	1.17737e+06	165124	538546	1	1	1	1	1	1	1	1	1	1	High	Peak Found	Peak Found	High	High	Peak Found	Peak Found	High	Peak Found	Peak Found	1		0
High	Q9Y5B0	2	CTDP1	RNA polymerase II subunit A C-terminal domain phosphatase OS=Homo sapiens OX=9606 GN=CTDP1 PE=1 SV=3	0.907	0.989036	79849.5	54009.8		72373.2	59117.9	48970.3	40776.4	136656	46839.8	48042.5	112583	50281.9		101566	76414.4	47307	45031.3	466707	37637.3	73296.7	1	1		1	1	1	1	1	1	1	Peak Found	Peak Found	Not Found	Peak Found	Peak Found	Peak Found	Peak Found	High	Peak Found	Peak Found	1		0.002
High	P32929	6	CTH	Cystathionine gamma-lyase OS=Homo sapiens OX=9606 GN=CTH PE=1 SV=3	0.453	2.91993e-05	258848	2.18052e+06	2.33329e+06	553878	2.52838e+06	222714	529215	435567	359882	603899	370793	2.04606e+06	2.74825e+06	778161	3.28733e+06	213689	582343	1.4911e+06	277079	925830	2	6	6	4	6	2	4	4	3	4	Peak Found	High	High	Peak Found	High	Peak Found	Peak Found	Peak Found	Peak Found	Peak Found	1		0
High	O43310	2	CTIF	CBP80/20-dependent translation initiation factor OS=Homo sapiens OX=9606 GN=CTIF PE=1 SV=1	1.194	0.809184	639322		722080	522524	605035	846044	722254	526288	974037	648087	945381		861706	737451	782663	817297	784638	1.79053e+06	759565	997787	1		1	1	1	1	1	1	1	1	High	Not Found	High	High	Peak Found	Peak Found	Peak Found	Peak Found	High	Peak Found	1		0.002
High	P35221	28	CTNNA1	Catenin alpha-1 OS=Homo sapiens OX=9606 GN=CTNNA1 PE=1 SV=1	1.066	0.945826	8.5744e+07	7.52807e+07	7.29907e+07	6.22078e+07	6.64175e+07	7.84679e+07	7.77389e+07	7.71082e+07	7.47967e+07	7.71013e+07	1.24421e+08	7.02739e+07	8.64897e+07	8.72003e+07	8.57351e+07	7.56914e+07	8.56787e+07	2.66124e+08	5.75988e+07	1.18587e+08	31	34	34	32	34	35	34	32	36	35	High	High	High	High	High	High	High	High	High	High	1	Met-loss+Acetyl [N-Term]	0
High	P26232	2	CTNNA2	Catenin alpha-2 OS=Homo sapiens OX=9606 GN=CTNNA2 PE=1 SV=5	1.193	0.618394	6.65184e+06	6.72257e+06	6.36993e+06	5.54756e+06	5.83859e+06	8.02461e+06	7.35219e+06	6.63287e+06	7.62539e+06	6.87803e+06	9.68754e+06	6.30934e+06	7.59514e+06	7.69801e+06	7.50287e+06	7.6301e+06	8.12534e+06	22770039	5869637	10636328	2	2	2	2	2	2	2	2	2	2	High	High	High	High	High	High	High	High	High	High	1		0
High	Q9UBT7	2	CTNNAL1	Alpha-catulin OS=Homo sapiens OX=9606 GN=CTNNAL1 PE=1 SV=2	0.405	0.00271416	196787		83757.4	192377	77296	98475.3	92733	77958.2			287374		102082	264682	99371.8	94435.9	100728	265939			1		1	1	1	1	1	1			Peak Found	Not Found	Peak Found	High	Peak Found	Peak Found	Peak Found	Peak Found	Not Found	Not Found	1		0.001
High	P35222	28	CTNNB1	Catenin beta-1 OS=Homo sapiens OX=9606 GN=CTNNB1 PE=1 SV=1	1.04	0.9769	3.19867e+07	3.73741e+07	3.33512e+07	3.09219e+07	3.6694e+07	3.86022e+07	3.69254e+07	3.65971e+07	3.09995e+07	3.63477e+07	4.62244e+07	3.48184e+07	3.9268e+07	4.33536e+07	4.7686e+07	3.72245e+07	4.05986e+07	1.25507e+08	2.40396e+07	5.58778e+07	29	28	30	30	29	29	26	30	27	30	High	High	High	High	High	High	High	High	High	High	1	Met-loss+Acetyl [N-Term]	0
High	Q8WYA6	12	CTNNBL1	Beta-catenin-like protein 1 OS=Homo sapiens OX=9606 GN=CTNNBL1 PE=1 SV=1	0.93	0.974595	4.57657e+06	3.54881e+06	3.76272e+06	3.65144e+06	3.63769e+06	3.51574e+06	3.66403e+06	4.07968e+06	2.76776e+06	3.7666e+06	6.59531e+06	3.32135e+06	4.38099e+06	5.09127e+06	4.76803e+06	3.38226e+06	4.01976e+06	1.39518e+07	2.13808e+06	5.78627e+06	10	10	9	9	8	9	9	10	8	10	High	High	High	High	High	High	High	High	High	High	1		0
High	O60716	29	CTNND1	Catenin delta-1 OS=Homo sapiens OX=9606 GN=CTNND1 PE=1 SV=1	0.955	0.996655	4.82363e+07	4.56165e+07	4.92533e+07	3.47369e+07	4.74233e+07	4.39967e+07	5.08114e+07	4.41942e+07	4.09175e+07	4.87573e+07	6.94991e+07	4.27763e+07	5.78657e+07	4.86158e+07	6.15546e+07	4.23409e+07	5.60578e+07	1.51705e+08	3.14945e+07	7.47638e+07	34	30	32	31	33	32	34	32	31	33	High	High	High	High	High	High	High	High	High	High	1		0
High	P17812	22	CTPS1	CTP synthase 1 OS=Homo sapiens OX=9606 GN=CTPS1 PE=1 SV=2	0.964	0.998787	4.87089e+07	4.93421e+07	4.82596e+07	4.98394e+07	4.67591e+07	5.01368e+07	5.17209e+07	5.09463e+07	4.78223e+07	4.71583e+07	7.07769e+07	4.6102e+07	5.70201e+07	6.99085e+07	6.0656e+07	4.84716e+07	5.66235e+07	1.7445e+08	3.69949e+07	7.26104e+07	23	23	22	25	23	21	24	25	22	21	High	High	High	High	High	High	High	High	High	High	1		0
High	Q9NRF8	6	CTPS2	CTP synthase 2 OS=Homo sapiens OX=9606 GN=CTPS2 PE=1 SV=1	0.971	0.998787	641913	791725	1.07783e+06	869804	1.35451e+06	1.21664e+06	1.49762e+06	1.48241e+06	1.11636e+06	1.35807e+06	949061	742414	1.27957e+06	1.22633e+06	1.75078e+06	1.16801e+06	1.6514e+06	5.04496e+06	862706	2.08379e+06	3	3	4	3	5	5	5	5	4	4	High	Peak Found	High	High	High	High	High	High	Peak Found	High	1		0
High	Q6PD62	12	CTR9	RNA polymerase-associated protein CTR9 homolog OS=Homo sapiens OX=9606 GN=CTR9 PE=1 SV=1	0.845	0.744254	1.20591e+07	1.44952e+07	1.18539e+07	1.75342e+07	1.63712e+07	1.50426e+07	1.55049e+07	1.36741e+07	1.37464e+07	1.2499e+07	1.73813e+07	1.35234e+07	1.39279e+07	2.45677e+07	2.1463e+07	1.44999e+07	1.69502e+07	4.50165e+07	1.06544e+07	1.94092e+07	10	10	11	9	10	11	10	10	11	10	High	High	High	High	High	High	High	High	High	High	1		0
High	P10619	4	CTSA	Lysosomal protective protein OS=Homo sapiens OX=9606 GN=CTSA PE=1 SV=2	1.199	0.612721	2.61978e+06	2.77738e+06	2.65363e+06	2.43655e+06	2.82328e+06	2.20112e+06	2.90631e+06	3.04017e+06	3.15932e+06	2.96766e+06	3.75789e+06	2.58386e+06	3.08766e+06	3.39746e+06	3.71899e+06	2.12685e+06	3.16045e+06	1.04815e+07	2.46153e+06	4.58779e+06	4	4	4	4	4	4	4	4	4	4	High	High	High	High	High	High	High	High	High	High	1		0
High	P07858	10	CTSB	Cathepsin B OS=Homo sapiens OX=9606 GN=CTSB PE=1 SV=3	1.606	0.00163541	1.64581e+07	1.26258e+07	1.34782e+07	1.31656e+07	1.64856e+07	2.06704e+07	2.12384e+07	3.15206e+07	2.65808e+07	2.07397e+07	2.37434e+07	1.17273e+07	1.58405e+07	1.84147e+07	2.13298e+07	2.00476e+07	2.32786e+07	1.09276e+08	2.05006e+07	3.19168e+07	8	7	9	7	8	8	7	10	9	9	High	High	High	High	High	High	High	High	High	High	1		0
High	P53634	9	CTSC	Dipeptidyl peptidase 1 OS=Homo sapiens OX=9606 GN=CTSC PE=1 SV=2	1.389	0.117031	8.08863e+06	9.15284e+06	7.72551e+06	5.51859e+06	9.09539e+06	1.45189e+07	1.2728e+07	1.29789e+07	1.0319e+07	9.57279e+06	1.17066e+07	8.51597e+06	9.09302e+06	7.72125e+06	1.18049e+07	1.39915e+07	1.3981e+07	4.43541e+07	8.0011e+06	1.47559e+07	6	7	8	7	6	8	7	7	7	7	High	High	High	High	High	High	High	High	High	High	1		0
High	P07339	14	CTSD	Cathepsin D OS=Homo sapiens OX=9606 GN=CTSD PE=1 SV=1	1.161	0.642782	3.05033e+07	5.09869e+07	4.2032e+07	2.71421e+07	6.1084e+07	5.53483e+07	6.28816e+07	3.5709e+07	4.85276e+07	4.73434e+07	4.37572e+07	4.7737e+07	4.93164e+07	3.79148e+07	7.964e+07	5.33151e+07	6.90758e+07	1.22055e+08	3.73823e+07	7.28087e+07	17	19	19	17	18	17	17	17	19	19	High	High	High	High	High	High	High	High	High	High	1		0
High	P07711	2	CTSL	Cathepsin L1 OS=Homo sapiens OX=9606 GN=CTSL PE=1 SV=2	1.036	0.981281	2.77966e+06	2.31235e+06	2.19651e+06	2.7209e+06	2.03701e+06	2.58633e+06	2.89606e+06	1.61708e+06	2.50278e+06	2.04945e+06	3.9303e+06	2.21207e+06	2.56369e+06	3.8142e+06	2.65005e+06	2.4941e+06	3.20524e+06	5.49821e+06	1.87556e+06	3.13047e+06	1	2	2	1	1	2	2	1	1	1	Peak Found	Peak Found	Peak Found	Peak Found	Peak Found	Peak Found	Peak Found	Peak Found	Peak Found	Peak Found	1		0
High	O60911	2	CTSV	Cathepsin L2 OS=Homo sapiens OX=9606 GN=CTSV PE=1 SV=2	0.01	2.30261e-16		116693		130714	113239			321070	187884			110203		182611	146075			1.04727e+06	145547			1		1	1			1	1		Not Found	Peak Found	Not Found	Peak Found	Peak Found	Not Found	Not Found	High	Peak Found	Not Found	1		0.001
High	Q9UBR2	5	CTSZ	Cathepsin Z OS=Homo sapiens OX=9606 GN=CTSZ PE=1 SV=1	1.291	0.339389	3.19868e+06	2.97364e+06	2.85767e+06	1.56643e+06	3.11836e+06	3.96037e+06	3.44812e+06	6.22035e+06	4.52468e+06	3.26557e+06	4.53225e+06	2.81981e+06	3.33478e+06	2.18986e+06	4.04153e+06	3.82084e+06	3.81176e+06	2.13839e+07	3.43205e+06	4.98928e+06	4	4	5	3	5	5	5	5	5	5	High	High	High	High	High	High	High	High	High	High	1		0
High	Q14247	20	CTTN	Src substrate cortactin OS=Homo sapiens OX=9606 GN=CTTN PE=1 SV=2	1.055	0.970388	9.4616e+06	5.93332e+06	6.96632e+06	3.83701e+06	3.89993e+06	6.20377e+06	5.70332e+06	4.72795e+07	9.03902e+06	5.09811e+06	1.3584e+07	5.54746e+06	8.29559e+06	5.39319e+06	5.03905e+06	6.00508e+06	6.29524e+06	1.63691e+08	6.99029e+06	7.82119e+06	16	15	15	13	11	15	14	20	16	15	High	High	High	High	High	High	High	High	High	High	1		0
High	Q9P2B4	3	CTTNBP2NL	CTTNBP2 N-terminal-like protein OS=Homo sapiens OX=9606 GN=CTTNBP2NL PE=1 SV=2	0.795	0.536297	1.14389e+06	1.02425e+06	750966	883018	1.07561e+06	713898	668064	1.53578e+06	643425	665141	1.681e+06	946552	899179	1.24502e+06	1.37399e+06	690142	737093	5.25275e+06	498826	1.02402e+06	2	2	2	1	2	2	2	3	2	2	High	Peak Found	Peak Found	Peak Found	Peak Found	Peak Found	Peak Found	High	Peak Found	Peak Found	1		0
High	Q13616	29	CUL1	Cullin-1 OS=Homo sapiens OX=9606 GN=CUL1 PE=1 SV=2	0.995	1	1.65663e+07	1.69818e+07	1.83358e+07	1.72695e+07	1.85512e+07	1.90041e+07	2.17132e+07	1.26829e+07	1.77852e+07	1.764e+07	2.38954e+07	1.58811e+07	2.16277e+07	2.41895e+07	2.39584e+07	1.83578e+07	2.38726e+07	4.36598e+07	1.36595e+07	2.70551e+07	24	23	26	27	27	26	26	24	25	24	High	High	High	High	High	High	High	High	High	High	1		0
[truncated: 4,915 more rows]
[truncated: 21 more columns]

## Sheet: List 2
Protein FDR Confidence: Combined	Accession	# Unique Peptides	Gene Symbol	Description	Abundance Ratio: (6Gy) / (0Gy)	Abundance Ratio Adj. P-Value: (6Gy) / (0Gy)	Abundances (Normalized): F1: Sample, OKF6, 0Gy	Abundances (Normalized): F4: Sample, OKF6, 0Gy	Abundances (Normalized): F5: Sample, OKF6, 0Gy	Abundances (Normalized): F7: Sample, OKF6, 0Gy	Abundances (Normalized): F2: Sample, OKF6, 6Gy	Abundances (Normalized): F3: Sample, OKF6, 6Gy	Abundances (Normalized): F6: Sample, OKF6, 6Gy	Abundances (Normalized): F8: Sample, OKF6, 6Gy	Abundance: F1: Sample, OKF6, 0Gy	Abundance: F4: Sample, OKF6, 0Gy	Abundance: F5: Sample, OKF6, 0Gy	Abundance: F7: Sample, OKF6, 0Gy	Abundance: F2: Sample, OKF6, 6Gy	Abundance: F3: Sample, OKF6, 6Gy	Abundance: F6: Sample, OKF6, 6Gy	Abundance: F8: Sample, OKF6, 6Gy	Abundances Count: F1: Sample, OKF6, 0Gy	Abundances Count: F4: Sample, OKF6, 0Gy	Abundances Count: F5: Sample, OKF6, 0Gy	Abundances Count: F7: Sample, OKF6, 0Gy	Abundances Count: F2: Sample, OKF6, 6Gy	Abundances Count: F3: Sample, OKF6, 6Gy	Abundances Count: F6: Sample, OKF6, 6Gy	Abundances Count: F8: Sample, OKF6, 6Gy	Found in Sample: [S1] F1: Sample, OKF6, 0Gy	Found in Sample: [S4] F4: Sample, OKF6, 0Gy	Found in Sample: [S5] F5: Sample, OKF6, 0Gy	Found in Sample: [S7] F7: Sample, OKF6, 0Gy	Found in Sample: [S2] F2: Sample, OKF6, 6Gy	Found in Sample: [S3] F3: Sample, OKF6, 6Gy	Found in Sample: [S6] F6: Sample, OKF6, 6Gy	Found in Sample: [S8] F8: Sample, OKF6, 6Gy	Coverage [%]	Sum PEP Score	Score Sequest HT: Sequest HT	Cellular Component	Molecular Function	Biological Process	Reactome Pathways	# Protein Groups	WikiPathways	Modifications	Found in File: [F1]
[truncated: 5,257 more rows]
[truncated: 13 more columns]

[truncated: 7 more sheets: List 3, List 4, List 5, List 6, List 7, List 8, List 9]
